# Supplementary material for: Integrated Multi-Omics Analysis Reveals Lipid Metabolism-Mediated Preservation of Postharvest Broccoli Yellowing by Static Magnetic Field
Source: Plants (Basel). 2026 Mar 11;15(6):870. doi: 10.3390/plants15060870 (PMC13029757; doi:10.3390/plants15060870)
Supplement: Supplementary file 1 [file plants-15-00870-s001.zip]

Archive with 3 entries (3 files):
- Figures S1-S2.pdf
- Tables S1-S3.pdf
- Tables S4-S20.xlsx
