# Supplementary material for: Integrated Multi-Omics Analysis Reveals Lipid Metabolism-Mediated Preservation of Postharvest Broccoli Yellowing by Static Magnetic Field
Source: Plants (Basel). 2026 Mar 11;15(6):870. doi: 10.3390/plants15060870 (PMC13029757; doi:10.3390/plants15060870)
Supplement: Supplementary file 1 [file plants-15-00870-s001.zip › Tables S4-S20.xlsx]

## Sheet: Table S4
Table S4
List of DEGs identified in CK5 vs CK0
ID	CK0-1_fpkm	CK0-2_fpkm	CK0-3_fpkm	CK5-1_fpkm	CK5-2_fpkm	CK5-3_fpkm	CK0-1_count	CK0-2_count	CK0-3_count	CK5-1_count	CK5-2_count	CK5-3_count	log2FoldChange	pvalue	padj	regulated	chr	start	end	strand	gene_name	gene_description	KEGG	KEGG pathway	NR	Swissprot	Tremble	KOG	GO	Pfam	TF-Family	TF-Category	TF-Classification
LOC106292463	33.5	27.7686	30.3004	346.888	333.705	333.233	856	706	726	7366	8594	7412	4.44812	0	0	up	NC_027752.1	4573626	4574959	-	LOC106292463	--	--	--	PREDICTED: uncharacterized protein LOC106292463 [Brassica oleracea var. oleracea]	--	A0A0D3C988_BRAOL RecName: Full=DUF4408 domain-containing protein {ECO:0000259|Pfam:PF14364};	--	GO:0016021,integral component of membrane; GO:0006979,response to oxidative stress; GO:0006950,response to stress; GO:0008150,biological_process; GO:0050896,response to stimulus; GO:0005575,cellular_component; GO:0016020,membrane; GO:0031224,intrinsic component of membrane; GO:0110165,cellular anatomical entity	PF14364.9:Domain of unknown function (DUF4408)	--	--	--
LOC106292708	6.7211	7.634	6.3822	838.192	839.338	859.854	146	165	130	15131	18376	16259	7.91322	0	0	up	NC_027752.1	7220778	7222169	+	LOC106292708	--	K08234 glyoxylase I family protein | (RefSeq) uncharacterized protein LOC106335227 isoform X1 (A)	--	hypothetical protein HID58_064952, partial [Brassica napus]	GLYI4_ARATH RecName: Full=Glyoxylase I 4 {ECO:0000303|PubMed:30483284, ECO:0000303|PubMed:31652571}; Short=AtGLXI-like;4 {ECO:0000303|PubMed:30483284}; Short=AtGLYI4 {ECO:0000303|PubMed:21213008};	A0A0D3CAG7_BRAOL RecName: Full=VOC domain-containing protein {ECO:0000259|PROSITE:PS51819};	--	GO:0005737,cytoplasm; GO:0005886,plasma membrane; GO:0016829,lyase activity; GO:0140041,cellular detoxification of methylglyoxal; GO:0006952,defense response; GO:0009787,regulation of abscisic acid-activated signaling pathway; GO:2000022,regulation of jasmonic acid mediated signaling pathway; GO:2000031,regulation of salicylic acid mediated signaling pathway; GO:0009409,response to cold; GO:00094…	PF00903.28:Glyoxalase/Bleomycin resistance protein/Dioxygenase superfamily	--	--	--
LOC106292746	3.1924	2.6005	3.3686	174.483	178.977	195.45	95	77	94	4315	5368	5063	6.8877	0	0	up	NC_027752.1	7415482	7416903	+	LOC106292746	--	K26383 N-(sulfonatooxy)prop-2-enimidothioate sulfolyase [EC:4.8.1.8] | (RefSeq) epithiospecifier protein-like (A)	--	PREDICTED: F-box/kelch-repeat protein At1g15670-like [Brassica oleracea var. oleracea]	FK126_ARATH RecName: Full=F-box/kelch-repeat protein At1g15670;	A0A0D3CAK0_BRAOL SubName: Full=Uncharacterized protein {ECO:0000313|EnsemblPlants:Bo5g021140.1};	FOG: Kelch repeat	GO:0005829,cytosol; GO:0080037,negative regulation of cytokinin-activated signaling pathway; GO:2000762,regulation of phenylpropanoid metabolic process; GO:0007154,cell communication; GO:0007165,signal transduction; GO:0008150,biological_process; GO:0009719,response to endogenous stimulus; GO:0009725,response to hormone; GO:0009735,response to cytokinin; GO:0009736,cytokinin-activated signaling p…	PF01344.28:Kelch motif	--	--	--
LOC106292816	4.862	5.9554	7.332	890.987	894.863	961.568	128	156	181	19493	23744	22036	8.21791	0	0	up	NC_027752.1	29187052	29189084	+	LOC106292816	--	K17893 ubiquinol oxidase [EC:1.10.3.11] | (RefSeq) ubiquinol oxidase 3, mitochondrial (A)	--	PREDICTED: ubiquinol oxidase 3, mitochondrial [Brassica oleracea var. oleracea]	AOX3_ARATH RecName: Full=Ubiquinol oxidase 3, mitochondrial; EC=1.10.3.11; AltName: Full=Alternative oxidase 3; Flags: Precursor;	A0A078JTB3_BRANA RecName: Full=Ubiquinol oxidase {ECO:0000256|RuleBase:RU003779}; EC=1.10.3.11 {ECO:0000256|RuleBase:RU003779};	--	GO:0016021,integral component of membrane; GO:0005743,mitochondrial inner membrane; GO:0005739,mitochondrion; GO:0070469,respirasome; GO:0009916,alternative oxidase activity; GO:0046872,metal ion binding; GO:0106292,superoxide-generating NADPH oxidase activity; GO:0102721,ubiquinol:oxygen oxidoreductase activity; GO:0010230,alternative respiration; GO:0003674,molecular_function; GO:0003824,cataly…	PF01786.20:Alternative oxidase	--	--	--
LOC106292850	65.2281	57.3614	60.9198	1002.49	1037.12	869.966	1320	1155	1156	16859	21153	15325	4.9611	0	0	up	NC_027752.1	16431091	16432387	+	LOC106292850	--	--	--	PREDICTED: uncharacterized protein LOC106292850 [Brassica oleracea var. oleracea]	--	A0A0D3CDR5_BRAOL SubName: Full=Uncharacterized protein {ECO:0000313|EnsemblPlants:Bo5g049120.1};	--	--	--	--	--	--
LOC106292872	3.6377	4.4685	3.8795	367.161	351.1299	417.383	81	99	81	6794	7880	8090	7.54774	0	0	up	NC_027752.1	41703034	41704459	+	LOC106292872	--	K20547 basic endochitinase B [EC:3.2.1.14] | (RefSeq) endochitinase CH25 (A)	ko00520: Amino sugar and nucleotide sugar metabolism; ko01100: Metabolic pathways; ko04016: MAPK signaling pathway - plant	unnamed protein product [Brassica oleracea]	CHI2_BRANA RecName: Full=Endochitinase CH25; EC=3.2.1.14; Flags: Precursor;	A0A3P6F3W1_BRAOL RecName: Full=Chitin-binding type-1 domain-containing protein {ECO:0000259|PROSITE:PS50941};	Predicted chitinase	GO:0008061,chitin binding; GO:0004568,chitinase activity; GO:0016998,cell wall macromolecule catabolic process; GO:0006032,chitin catabolic process; GO:0000272,polysaccharide catabolic process; GO:0003674,molecular_function; GO:0005488,binding; GO:0097367,carbohydrate derivative binding; GO:0003824,catalytic activity; GO:0004553,hydrolase activity, hydrolyzing O-glycosyl compounds; GO:0016787,hyd…	PF00182.22:Chitinase class I	--	--	--
LOC106293076	10.4093	9.1024	8.0417	178.814	182.652	158.139	254	221	184	3626	4492	3359	5.21316	0	0	up	NC_027748.1	37761885	37763221	-	LOC106293076	--	--	--	PREDICTED: NAC domain-containing protein 55-like [Brassica oleracea var. oleracea]	NAC55_ARATH RecName: Full=NAC domain-containing protein 55; Short=ANAC055; AltName: Full=NAC domain-containing protein 3; Short=AtNAC3;	A0A0D3ADF1_BRAOL RecName: Full=NAC domain-containing protein {ECO:0000259|PROSITE:PS51005};	--	GO:0005634,nucleus; GO:0003677,DNA binding; GO:0003700,DNA-binding transcription factor activity; GO:0009867,jasmonic acid mediated signaling pathway; GO:0009414,response to water deprivation; GO:0003674,molecular_function; GO:0003676,nucleic acid binding; GO:0005488,binding; GO:0097159,organic cyclic compound binding; GO:1901363,heterocyclic compound binding; GO:0140110,transcription regulator a…	PF02365.18:No apical meristem (NAM) protein	NAC	TF	NAC
LOC106293146	0.3057	0.6656	1.0322	1229.83	1133.68	1503.8	6	13	19	20062	22429	25696	11.9083	0	0	up	NC_027752.1	9523934	9525040	+	LOC106293146	--	--	--	PREDICTED: pathogenesis-related protein 5-like [Brassica oleracea var. oleracea]	PR5_ARATH RecName: Full=Pathogenesis-related protein 5; Short=PR-5; Flags: Precursor;	A0A0D3CBH4_BRAOL SubName: Full=Uncharacterized protein {ECO:0000313|EnsemblPlants:Bo5g027350.1};	--	GO:0048046,apoplast; GO:0005739,mitochondrion; GO:0000325,plant-type vacuole; GO:0099503,secretory vesicle; GO:0003729,mRNA binding; GO:0006952,defense response; GO:0031540,regulation of anthocyanin biosynthetic process; GO:0046686,response to cadmium ion; GO:0010224,response to UV-B; GO:0009615,response to virus; GO:0009627,systemic acquired resistance; GO:0003674,molecular_function; GO:0003676,…	PF00314.20:Thaumatin family	--	--	--
LOC106294563	70.0264	61.5113	61.0595	922.647	916.581	826.357	2270	1984	1856	24855	29946	23318	4.76762	0	0	up	NC_027752.1	3280039	3284680	-	LOC106294563	--	K01620 threonine aldolase [EC:4.1.2.48] | (RefSeq) probable low-specificity L-threonine aldolase 1 (A)	ko00260: Glycine, serine and threonine metabolism; ko01100: Metabolic pathways; ko01110: Biosynthesis of secondary metabolites; ko01230: Biosynthesis of amino acids	PREDICTED: probable low-specificity L-threonine aldolase 1 [Brassica oleracea var. oleracea]	THA1_ARATH RecName: Full=Low-specificity L-threonine aldolase 1 {ECO:0000303|PubMed:15255874, ECO:0000303|PubMed:17172352}; EC=4.1.2.48 {ECO:0000269|PubMed:15255874}; AltName: Full=Threonine aldolase 1 {ECO:0000303|PubMed:15255874, ECO:0000303|PubMed:17172352};	A0A3P6F3Q1_BRAOL RecName: Full=Beta_elim_lyase domain-containing protein {ECO:0000259|Pfam:PF01212};	Threonine aldolase	GO:0005829,cytosol; GO:0008732,L-allo-threonine aldolase activity; GO:0004793,threonine aldolase activity; GO:0006545,glycine biosynthetic process; GO:0006567,threonine catabolic process; GO:0003674,molecular_function; GO:0003824,catalytic activity; GO:0016829,lyase activity; GO:0016830,carbon-carbon lyase activity; GO:0016832,aldehyde-lyase activity; GO:0006082,organic acid metabolic process; GO…	PF01212.24:Beta-eliminating lyase	--	--	--
LOC106294706	32.6995	35.0031	35.5303	1461.39	1474.96	1505.15	1060	1129	1080	39368	48189	42472	6.40381	0	0	up	NC_027752.1	2447719	2449841	-	LOC106294706	--	K00457 4-hydroxyphenylpyruvate dioxygenase [EC:1.13.11.27] | (RefSeq) 4-hydroxyphenylpyruvate dioxygenase (A)	ko00130: Ubiquinone and other terpenoid-quinone biosynthesis; ko00350: Tyrosine metabolism; ko00360: Phenylalanine metabolism; ko01100: Metabolic pathways; ko01240: Biosynthesis of cofactors	hypothetical protein HID58_094958 [Brassica napus]	HPPD_ARATH RecName: Full=4-hydroxyphenylpyruvate dioxygenase; EC=1.13.11.27 {ECO:0000269|PubMed:15301540}; AltName: Full=4-hydroxyphenylpyruvic acid oxidase; Short=4HPPD; Short=HPD; Short=HPPDase;	A0A078F6T2_BRANA RecName: Full=4-hydroxyphenylpyruvate dioxygenase {ECO:0000256|PIRNR:PIRNR009283};	4-hydroxyphenylpyruvate dioxygenase	GO:0005737,cytoplasm; GO:0003868,4-hydroxyphenylpyruvate dioxygenase activity; GO:0042802,identical protein binding; GO:0005506,iron ion binding; GO:0006559,L-phenylalanine catabolic process; GO:0006572,tyrosine catabolic process; GO:0003674,molecular_function; GO:0003824,catalytic activity; GO:0016491,oxidoreductase activity; GO:0016701,oxidoreductase activity, acting on single donors with incor…	PF13669.9:Glyoxalase/Bleomycin resistance protein/Dioxygenase superfamily	--	--	--
LOC106295053	1.4759	1.5837	1.3018	36.6156	41.3667	35.6444	133	142	110	2742	3757	2796	5.67837	0	0	up	NC_027752.1	7307266	7313269	-	LOC106295053	--	K08711 ATP-binding cassette, subfamily G (WHITE), member 2, PDR | (RefSeq) ABC transporter G family member 40 (A)	ko02010: ABC transporters	PREDICTED: ABC transporter G family member 40 [Brassica oleracea var. oleracea]	AB40G_ARATH RecName: Full=ABC transporter G family member 40 {ECO:0000303|PubMed:18299247}; Short=ABC transporter ABCG.40 {ECO:0000303|PubMed:18299247}; Short=AtABCG40 {ECO:0000303|PubMed:18299247}; AltName: Full=Pleiotropic drug resistance protein 12 {ECO:0000303|PubMed:12430018, ECO:0000303|PubMed:16506311};	A0A0D3CAJ0_BRAOL SubName: Full=Uncharacterized protein {ECO:0000313|EnsemblPlants:Bo5g021040.1};	Pleiotropic drug resistance proteins (PDR1-15), ABC superfamily	GO:0016021,integral component of membrane; GO:0005886,plasma membrane; GO:0140359,ABC-type transporter activity; GO:0005524,ATP binding; GO:0042626,ATPase-coupled transmembrane transporter activity; GO:0015562,efflux transmembrane transporter activity; GO:0080168,abscisic acid transport; GO:0009738,abscisic acid-activated signaling pathway; GO:0042631,cellular response to water deprivation; GO:00…	PF01061.27:ABC-2 type transporter	--	--	--
LOC106295375	15.4461	15.3591	14.0568	288.522	293.702	283.595	566	560	483	8786	10847	9046	5.24827	0	0	up	NC_027752.1	17277796	17280046	+	LOC106295375	--	K00487 trans-cinnamate 4-monooxygenase [EC:1.14.14.91] | (RefSeq) trans-cinnamate 4-monooxygenase (A)	ko00130: Ubiquinone and other terpenoid-quinone biosynthesis; ko00940: Phenylpropanoid biosynthesis; ko00941: Flavonoid biosynthesis; ko00945: Stilbenoid, diarylheptanoid and gingerol biosynthesis; ko01100: Metabolic pathways; ko01110: Biosynthesis of secondary metabolites	PREDICTED: trans-cinnamate 4-monooxygenase [Brassica oleracea var. oleracea]	TCMO_ARATH RecName: Full=Trans-cinnamate 4-monooxygenase; EC=1.14.14.91 {ECO:0000250|UniProtKB:Q04468}; AltName: Full=Cinnamic acid 4-hydroxylase; Short=C4H; Short=CA4H; AltName: Full=Cytochrome P450 73; AltName: Full=Cytochrome P450C4H; AltName: Full=Protein REDUCED EPIDERMAL FLUORESCENCE 3 {ECO:0000303|PubMed:19682296};	A0A0D3CE15_BRAOL SubName: Full=Uncharacterized protein {ECO:0000313|EnsemblPlants:Bo5g052100.1};	Cytochrome P450 CYP2 subfamily	GO:0005783,endoplasmic reticulum; GO:0005794,Golgi apparatus; GO:0016021,integral component of membrane; GO:0005777,peroxisome; GO:0009505,plant-type cell wall; GO:0000325,plant-type vacuole; GO:0005886,plasma membrane; GO:0009506,plasmodesma; GO:0020037,heme binding; GO:0042802,identical protein binding; GO:0005506,iron ion binding; GO:0016710,trans-cinnamate 4-monooxygenase activity; GO:0032502…	PF00067.25:Cytochrome P450	--	--	--
LOC106295480	24.6127	29.1984	28.9062	1354.66	1366.59	1536.69	632	746	696	28907	35367	34348	6.66413	0	0	up	NC_027752.1	1609137	1610889	-	LOC106295480	--	K05933 aminocyclopropanecarboxylate oxidase [EC:1.14.17.4] | (RefSeq) 1-aminocyclopropane-1-carboxylate oxidase 4 (A)	ko00270: Cysteine and methionine metabolism; ko01100: Metabolic pathways; ko01110: Biosynthesis of secondary metabolites	PREDICTED: 1-aminocyclopropane-1-carboxylate oxidase 4 [Brassica oleracea var. oleracea]	ACCO4_ARATH RecName: Full=1-aminocyclopropane-1-carboxylate oxidase 4; Short=ACC oxidase; EC=1.14.17.4; AltName: Full=Ethylene-forming enzyme; Short=EFE;	A0A0D3C7P5_BRAOL RecName: Full=Fe2OG dioxygenase domain-containing protein {ECO:0000259|PROSITE:PS51471};	Iron/ascorbate family oxidoreductases	GO:0005829,cytosol; GO:0005576,extracellular region; GO:0009815,1-aminocyclopropane-1-carboxylate oxidase activity; GO:0051213,dioxygenase activity; GO:0031418,L-ascorbic acid binding; GO:0046872,metal ion binding; GO:0071398,cellular response to fatty acid; GO:0006952,defense response; GO:0009693,ethylene biosynthetic process; GO:0009835,fruit ripening; GO:0009620,response to fungus; GO:0003674,…	PF03171.23:2OG-Fe(II) oxygenase superfamily	--	--	--
LOC106295578	0.2751	0.1701	0.4739	187.17	199.388	163.322	13	8	21	7350	9496	6718	10.2109	0	0	up	NC_027752.1	5635895	5639955	-	LOC106295578	--	K01193 beta-fructofuranosidase [EC:3.2.1.26] | (RefSeq) acid beta-fructofuranosidase 4, vacuolar-like (A)	ko00052: Galactose metabolism; ko00500: Starch and sucrose metabolism; ko01100: Metabolic pathways; ko01110: Biosynthesis of secondary metabolites	PREDICTED: acid beta-fructofuranosidase 4, vacuolar-like [Brassica oleracea var. oleracea]	INVA4_ARATH RecName: Full=Acid beta-fructofuranosidase 4, vacuolar {ECO:0000303|PubMed:9332372}; Short=At beta fruct4 {ECO:0000303|PubMed:9332372}; Short=AtBETAFRUCT4 {ECO:0000303|PubMed:9332372}; EC=3.2.1.26 {ECO:0000255|PROSITE-ProRule:PRU10067}; AltName: Full=Acid invertase 4 {ECO:0000303|PubMed:9332372}; Short=AI 4 {ECO:0000303|PubMed:9332372}; AltName: Full=Acid sucrose hydrolase 4 {ECO:0000…	A0A0D3C9P9_BRAOL RecName: Full=Beta-fructofuranosidase {ECO:0000256|ARBA:ARBA00012758}; EC=3.2.1.26 {ECO:0000256|ARBA:ARBA00012758};	Beta-fructofuranosidase (invertase)	GO:0005789,endoplasmic reticulum membrane; GO:0000139,Golgi membrane; GO:0016021,integral component of membrane; GO:0016020,membrane; GO:0000325,plant-type vacuole; GO:0005775,vacuolar lumen; GO:0005774,vacuolar membrane; GO:0005773,vacuole; GO:0004564,beta-fructofuranosidase activity; GO:0009738,abscisic acid-activated signaling pathway; GO:0071370,cellular response to gibberellin stimulus; GO:0…	PF00251.23:Glycosyl hydrolases family 32 N-terminal domain	--	--	--
LOC106295890	1.9236	1.9894	1.7839	188.873	196.451	175.412	69	71	60	5630	7102	5477	7.59623	0	0	up	NC_027752.1	3994600	3997730	+	LOC106295890	--	K00826 branched-chain amino acid aminotransferase [EC:2.6.1.42] | (RefSeq) branched-chain-amino-acid aminotransferase 2, chloroplastic-like isoform X1 (A)	ko00270: Cysteine and methionine metabolism; ko00280: Valine, leucine and isoleucine degradation; ko00290: Valine, leucine and isoleucine biosynthesis; ko00770: Pantothenate and CoA biosynthesis; ko00966: Glucosinolate biosynthesis; ko01100: Metabolic pathways; ko01110: Biosynthesis of secondary metabolites; ko01210: 2-Oxocarboxylic acid metabolism; ko01230: Biosynthesis of amino acids; ko01240: …	PREDICTED: branched-chain-amino-acid aminotransferase 2, chloroplastic-like isoform X1 [Brassica oleracea var. oleracea]	BCAT2_ARATH RecName: Full=Branched-chain-amino-acid aminotransferase 2, chloroplastic; Short=Atbcat-2; EC=2.6.1.42; Flags: Precursor;	A0A078J979_BRANA RecName: Full=Branched-chain-amino-acid aminotransferase {ECO:0000256|RuleBase:RU004517}; EC=2.6.1.42 {ECO:0000256|RuleBase:RU004517};	Branched chain aminotransferase BCAT1, pyridoxal phosphate enzymes type IV superfamily	GO:0009507,chloroplast; GO:0004084,branched-chain-amino-acid transaminase activity; GO:0052656,L-isoleucine transaminase activity; GO:0052654,L-leucine transaminase activity; GO:0050048,L-leucine:2-oxoglutarate aminotransferase activity; GO:0052655,L-valine transaminase activity; GO:0009097,isoleucine biosynthetic process; GO:0009098,leucine biosynthetic process; GO:0071669,plant-type cell wall o…	PF01063.22:Amino-transferase class IV	--	--	--
LOC106296039	3.8359	3.6074	2.8636	688.657	636.847	702.075	140	131	98	20887	23426	22305	8.60143	0	0	up	NC_027752.1	1439118	1443100	-	LOC106296039	--	K01728 pectate lyase [EC:4.2.2.2] | (RefSeq) probable pectate lyase 1 (A)	ko00040: Pentose and glucuronate interconversions; ko01100: Metabolic pathways	PREDICTED: probable pectate lyase 1 [Brassica oleracea var. oleracea]	PLY1_ARATH RecName: Full=Probable pectate lyase 1; EC=4.2.2.2; AltName: Full=Pectate lyase A1; Flags: Precursor;	A0A3P6FBE3_BRAOL RecName: Full=Pectate lyase {ECO:0000256|ARBA:ARBA00012272, ECO:0000256|RuleBase:RU361123}; EC=4.2.2.2 {ECO:0000256|ARBA:ARBA00012272, ECO:0000256|RuleBase:RU361123};	--	GO:0046872,metal ion binding; GO:0030570,pectate lyase activity; GO:0045490,pectin catabolic process; GO:0003674,molecular_function; GO:0005488,binding; GO:0043167,ion binding; GO:0043169,cation binding; GO:0003824,catalytic activity; GO:0016829,lyase activity; GO:0016835,carbon-oxygen lyase activity; GO:0016837,carbon-oxygen lyase activity, acting on polysaccharides; GO:0000272,polysaccharide ca…	PF00544.22:Pectate lyase	--	--	--
LOC106296083	2.0243	2.2064	2.1284	105.704	105.827	115.226	71	77	70	3081	3741	3518	6.66394	0	0	up	NC_027752.1	35249500	35251802	-	LOC106296083	--	K25900 cysteine proteinase RD21 [EC:3.4.22.-] | (RefSeq) cysteine proteinase RD21a-like (A)	--	PREDICTED: probable cysteine proteinase At3g19400 [Brassica oleracea var. oleracea]	RD21C_ARATH RecName: Full=Probable cysteine protease RD21C {ECO:0000305}; EC=3.4.22.- {ECO:0000305}; Flags: Precursor;	Q8W182_BRAOL SubName: Full=Senescence-associated cysteine protease {ECO:0000313|EMBL:AAL60578.1}; Flags: Fragment;	Cysteine proteinase Cathepsin L	GO:0005615,extracellular space; GO:0005764,lysosome; GO:0004197,cysteine-type endopeptidase activity; GO:0051603,proteolysis involved in protein catabolic process; GO:0003674,molecular_function; GO:0003824,catalytic activity; GO:0004175,endopeptidase activity; GO:0008233,peptidase activity; GO:0008234,cysteine-type peptidase activity; GO:0016787,hydrolase activity; GO:0140096,catalytic activity, …	PF00112.26:Papain family cysteine protease	--	--	--
LOC106296226	14.8954	15.5702	17.2796	1576.81	1394.08	1596.08	524	545	570	46097	49428	48876	7.55776	0	0	up	NC_027753.1	35524976	35526955	-	LOC106296226	--	K01179 endoglucanase [EC:3.2.1.4] | (RefSeq) endoglucanase 9 (A)	ko00500: Starch and sucrose metabolism; ko01100: Metabolic pathways	hypothetical protein HID58_073020, partial [Brassica napus]	GUN9_ARATH RecName: Full=Endoglucanase 9; EC=3.2.1.4; AltName: Full=Cellulase 3; Short=AtCEL3; AltName: Full=Endo-1,4-beta glucanase 9; Flags: Precursor;	A0A078JN75_BRANA RecName: Full=Endoglucanase {ECO:0000256|RuleBase:RU361166}; EC=3.2.1.4 {ECO:0000256|RuleBase:RU361166};	--	GO:0005576,extracellular region; GO:0005794,Golgi apparatus; GO:0009505,plant-type cell wall; GO:0009506,plasmodesma; GO:0008810,cellulase activity; GO:0071555,cell wall organization; GO:0030245,cellulose catabolic process; GO:0003674,molecular_function; GO:0003824,catalytic activity; GO:0004553,hydrolase activity, hydrolyzing O-glycosyl compounds; GO:0016787,hydrolase activity; GO:0016798,hydrol…	PF00759.22:Glycosyl hydrolase family 9	--	--	--
LOC106296725	6.7113	6.4752	8.0979	360.049	338.92	362.541	175	168	198	7802	8907	8229	6.61848	0	0	up	NC_027753.1	20987243	20988582	-	LOC106296725	--	K19891 glucan endo-1,3-beta-glucosidase 1/2/3 [EC:3.2.1.39] | (RefSeq) glucan endo-1,3-beta-glucosidase 3 (A)	ko00500: Starch and sucrose metabolism; ko01100: Metabolic pathways	hypothetical protein HID58_071360 [Brassica napus]	BG3_ARATH RecName: Full=Probable glucan endo-1,3-beta-glucosidase BG3 {ECO:0000305}; EC=3.2.1.39 {ECO:0000305}; AltName: Full=Beta-1,3-glucanase 3 {ECO:0000303|PubMed:1824335}; Short=AtBG3 {ECO:0000303|PubMed:23656331}; Flags: Precursor;	A0A3P6H1Z6_BRAOL RecName: Full=Glucan endo-1,3-beta-D-glucosidase {ECO:0000256|ARBA:ARBA00012780}; EC=3.2.1.39 {ECO:0000256|ARBA:ARBA00012780};	--	GO:0046658,anchored component of plasma membrane; GO:0048046,apoplast; GO:0005783,endoplasmic reticulum; GO:0099503,secretory vesicle; GO:0008810,cellulase activity; GO:0042973,glucan endo-1,3-beta-D-glucosidase activity; GO:0005975,carbohydrate metabolic process; GO:0009617,response to bacterium; GO:0003674,molecular_function; GO:0003824,catalytic activity; GO:0004553,hydrolase activity, hydroly…	PF00332.21:Glycosyl hydrolases family 17	--	--	--
LOC106297735	4.4361	4.9072	4.2228	467.207	462.387	544.635	149	164	133	13041	15653	15924	7.74657	0	0	up	NC_027748.1	11915513	11917423	-	LOC106297735	--	K01728 pectate lyase [EC:4.2.2.2] | (RefSeq) probable pectate lyase 18 (A)	ko00040: Pentose and glucuronate interconversions; ko01100: Metabolic pathways	PREDICTED: probable pectate lyase 18 [Brassica oleracea var. oleracea]	PLY18_ARATH RecName: Full=Probable pectate lyase 18; EC=4.2.2.2; AltName: Full=Pectate lyase A10; Flags: Precursor;	A0A3P6EWT0_BRAOL RecName: Full=Pectate lyase {ECO:0000256|ARBA:ARBA00012272, ECO:0000256|RuleBase:RU361123}; EC=4.2.2.2 {ECO:0000256|ARBA:ARBA00012272, ECO:0000256|RuleBase:RU361123};	--	GO:0005829,cytosol; GO:0046872,metal ion binding; GO:0030570,pectate lyase activity; GO:0045490,pectin catabolic process; GO:0009624,response to nematode; GO:0003674,molecular_function; GO:0005488,binding; GO:0043167,ion binding; GO:0043169,cation binding; GO:0003824,catalytic activity; GO:0016829,lyase activity; GO:0016835,carbon-oxygen lyase activity; GO:0016837,carbon-oxygen lyase activity, ac…	PF00544.22:Pectate lyase	--	--	--
LOC106298242	626.216	545.624	532.008	9.8098	9.969	7.4441	44937	38958	35798	585	721	465	-4.99445	0	0	down	NC_027753.1	6032383	6037443	-	LOC106298242	--	K26380 thiohydroximate-O-sulfate sulfate/sulfur-lyase (nitrile-forming) [EC:4.8.1.5] | (RefSeq) nitrile-specifier protein 2-like (A)	--	PREDICTED: jacalin-related lectin 34-like isoform X1 [Brassica oleracea var. oleracea]	JAL6_ARATH RecName: Full=Myrosinase-binding protein 2; AltName: Full=Jacalin-related lectin 6; AltName: Full=Myrosinase-binding protein-like At1g52030; Short=MBP;	A0A0D3CQ47_BRAOL SubName: Full=Uncharacterized protein {ECO:0000313|EnsemblPlants:Bo6g026480.1};	--	GO:0010169,thioglucosidase complex; GO:0030246,carbohydrate binding; GO:0010180,thioglucosidase binding; GO:0007155,cell adhesion; GO:0006952,defense response; GO:0009908,flower development; GO:0009611,response to wounding; GO:0003674,molecular_function; GO:0005488,binding; GO:0005515,protein binding; GO:0019899,enzyme binding; GO:0008150,biological_process; GO:0009987,cellular process; GO:000695…	PF01419.20:Jacalin-like lectin domain	--	--	--
LOC106298355	6.3089	7.5269	7.249	503.401	500.163	523.928	155	184	167	10278	12385	11205	7.1565	0	0	up	NC_027753.1	33268765	33269938	+	LOC106298355	--	--	--	PREDICTED: uncharacterized protein LOC106298355 [Brassica oleracea var. oleracea]	--	A0A078HJF5_BRANA SubName: Full=(rape) hypothetical protein {ECO:0000313|EMBL:CAF2063163.1}; SubName: Full=BnaC06g30030D protein {ECO:0000313|EMBL:CDY38580.1};	--	GO:0016021,integral component of membrane; GO:0005575,cellular_component; GO:0016020,membrane; GO:0031224,intrinsic component of membrane; GO:0110165,cellular anatomical entity	PF15387.9:Domain of unknown function (DUF4611)	--	--	--
LOC106298501	2.4321	6.039	5.1875	7972.2	7389.87	9160.13	34	84	68	92615	104119	111468	11.7847	0	0	up	NC_027753.1	26137162	26138062	+	LOC106298501	--	--	--	hypothetical protein Bca52824_082961 [Brassica carinata]	--	A0A3P6GA22_BRAOL SubName: Full=Uncharacterized protein {ECO:0000313|EMBL:VDD62838.1};	--	--	--	--	--	--
LOC106300143	4.7785	6.7463	9.0999	3460.58	3624.38	3285.23	84	118	150	50554	64214	50271	9.94241	0	0	up	NC_027753.1	27934765	27935604	+	LOC106300143	--	--	--	PREDICTED: trypsin inhibitor BvTI-like [Brassica oleracea var. oleracea]	KTI4_ARATH RecName: Full=Kunitz trypsin inhibitor 4 {ECO:0000303|PubMed:30042779}; Short=AtKTI4 {ECO:0000303|PubMed:30042779}; AltName: Full=Kunitz trypsin inhibitor 1 {ECO:0000303|PubMed:19825555}; Short=AtKTI1 {ECO:0000303|PubMed:19825555}; AltName: Full=Trypsin protease inhibitor {ECO:0000303|PubMed:16236154}; Flags: Precursor;	A0A3P6H4E7_BRAOL SubName: Full=Uncharacterized protein {ECO:0000313|EMBL:VDD63072.1};	--	GO:0005783,endoplasmic reticulum; GO:0005739,mitochondrion; GO:0099503,secretory vesicle; GO:0004869,cysteine-type endopeptidase inhibitor activity; GO:0004866,endopeptidase inhibitor activity; GO:0004867,serine-type endopeptidase inhibitor activity; GO:0042742,defense response to bacterium; GO:0012501,programmed cell death; GO:0042542,response to hydrogen peroxide; GO:0009625,response to insect;…	PF00197.21:Trypsin and protease inhibitor	--	--	--
LOC106300177	49.5664	54.8597	53.4618	1683.07	1634.94	1826.8	1669	1838	1688	47096	55485	53545	6.005	0	0	up	NC_027753.1	1540082	1542510	-	LOC106300177	--	K25900 cysteine proteinase RD21 [EC:3.4.22.-] | (RefSeq) cysteine proteinase RD21a (A)	--	cysteine proteinase RD21A [Brassica napus]	RD21A_ARATH RecName: Full=Cysteine proteinase RD21A {ECO:0000305}; EC=3.4.22.- {ECO:0000305}; AltName: Full=Protein RESPONSIVE TO DEHYDRATION 21 {ECO:0000303|PubMed:8325504}; Short=RD21 {ECO:0000303|PubMed:8325504}; Flags: Precursor;	A0A0D3CNU8_BRAOL SubName: Full=Uncharacterized protein {ECO:0000313|EnsemblPlants:Bo6g008130.1};	Cysteine proteinase Cathepsin L	GO:0048046,apoplast; GO:0005737,cytoplasm; GO:0010494,cytoplasmic stress granule; GO:0005615,extracellular space; GO:0005794,Golgi apparatus; GO:0005764,lysosome; GO:0005634,nucleus; GO:0000932,P-body; GO:0000325,plant-type vacuole; GO:0005886,plasma membrane; GO:0009506,plasmodesma; GO:0099503,secretory vesicle; GO:0005773,vacuole; GO:0004197,cysteine-type endopeptidase activity; GO:0008234,cyst…	PF00112.26:Papain family cysteine protease	--	--	--
LOC106300459	10.1354	8.6728	8.54	123.861	126.913	114.924	424	361	335	4306	5351	4185	4.71857	0	0	up	NC_027753.1	542965	545626	-	LOC106300459	--	K13600 chlorophyllide a oxygenase [EC:1.14.13.122] | (RefSeq) chlorophyllide a oxygenase, chloroplastic-like (A)	ko00860: Porphyrin metabolism; ko01100: Metabolic pathways; ko01110: Biosynthesis of secondary metabolites	PREDICTED: chlorophyllide a oxygenase, chloroplastic-like [Brassica oleracea var. oleracea]	CAO_ARATH RecName: Full=Chlorophyllide a oxygenase, chloroplastic; Short=Chlorophyll a oxygenase; EC=1.14.13.122 {ECO:0000269|PubMed:10758481}; AltName: Full=Chlorophyll b synthase; Short=AtCAO; Flags: Precursor;	A0A078JFL2_BRANA SubName: Full=(rape) hypothetical protein {ECO:0000313|EMBL:CAF2053717.1}; SubName: Full=BnaAnng19090D protein {ECO:0000313|EMBL:CDY63862.1};	--	GO:0009507,chloroplast; GO:0009706,chloroplast inner membrane; GO:0009535,chloroplast thylakoid membrane; GO:0005737,cytoplasm; GO:0042651,thylakoid membrane; GO:0051537,2 iron, 2 sulfur cluster binding; GO:0010277,chlorophyllide a oxygenase [overall] activity; GO:0005506,iron ion binding; GO:0016491,oxidoreductase activity; GO:0015995,chlorophyll biosynthetic process; GO:0003674,molecular_functi…	PF00355.29:Rieske [2Fe-2S] domain	--	--	--
LOC106301008	70.6337	64.8982	62.2959	3349.63	3827.81	3441.74	1422	1300	1176	56040	77668	60315	6.72434	0	0	up	NC_027753.1	7272169	7273511	-	LOC106301008	--	K01953 asparagine synthase (glutamine-hydrolysing) [EC:6.3.5.4] | (RefSeq) asparagine synthetase [glutamine-hydrolyzing]-like isoform X1 (A)	ko00250: Alanine, aspartate and glutamate metabolism; ko01100: Metabolic pathways; ko01110: Biosynthesis of secondary metabolites; ko01230: Biosynthesis of amino acids	PREDICTED: stem-specific protein TSJT1-like [Brassica oleracea var. oleracea]	TSJT1_TOBAC RecName: Full=Stem-specific protein TSJT1;	A0A078GHW9_BRANA SubName: Full=(rape) hypothetical protein {ECO:0000313|EMBL:CAF2055736.1}; SubName: Full=BnaC06g05990D protein {ECO:0000313|EMBL:CDY26025.1};	--	--	PF12481.11:Aluminium induced protein	--	--	--
LOC106301072	62.6122	53.8167	56.1792	545.037	555.26	545.617	2162	1849	1819	15640	19324	16400	4.23287	0	0	up	NC_027753.1	31705828	31709057	+	LOC106301072	--	K00031 isocitrate dehydrogenase [EC:1.1.1.42] | (RefSeq) cytosolic isocitrate dehydrogenase [NADP]-like (A)	ko00020: Citrate cycle (TCA cycle); ko00480: Glutathione metabolism; ko01100: Metabolic pathways; ko01110: Biosynthesis of secondary metabolites; ko01200: Carbon metabolism; ko01210: 2-Oxocarboxylic acid metabolism; ko01230: Biosynthesis of amino acids; ko04146: Peroxisome	cytosolic isocitrate dehydrogenase [NADP]	ICDHC_ARATH RecName: Full=Cytosolic isocitrate dehydrogenase [NADP] {ECO:0000303|PubMed:20199623}; EC=1.1.1.42 {ECO:0000269|PubMed:20199623};	A0A397YZ61_BRACM RecName: Full=Isocitrate dehydrogenase [NADP] {ECO:0000256|PIRNR:PIRNR000108}; EC=1.1.1.42 {ECO:0000256|PIRNR:PIRNR000108};	NADP-dependent isocitrate dehydrogenase	GO:0048046,apoplast; GO:0009570,chloroplast stroma; GO:0005829,cytosol; GO:0005739,mitochondrion; GO:0005634,nucleus; GO:0005886,plasma membrane; GO:0009506,plasmodesma; GO:0005507,copper ion binding; GO:0004450,isocitrate dehydrogenase (NADP+) activity; GO:0000287,magnesium ion binding; GO:0051287,NAD binding; GO:0042742,defense response to bacterium; GO:0006102,isocitrate metabolic process; GO:…	PF00180.23:Isocitrate/isopropylmalate dehydrogenase	--	--	--
LOC106301607	3.2262	2.9274	3.3423	48.5384	50.7588	45.83	175	158	170	2188	2775	2164	4.91024	0	0	up	NC_027754.1	36291292	36294565	-	LOC106301607	--	K10268 F-box and leucine-rich repeat protein 2/20 | (RefSeq) F-box/LRR-repeat protein 3 (A)	--	PREDICTED: F-box/LRR-repeat protein 3 [Brassica oleracea var. oleracea]	FBL3_ARATH RecName: Full=F-box/LRR-repeat protein 3;	A0A0D3DCI7_BRAOL SubName: Full=Uncharacterized protein {ECO:0000313|EnsemblPlants:Bo7g094880.1};	Leucine rich repeat proteins, some proteins contain F-box	GO:0005634,nucleus; GO:0019005,SCF ubiquitin ligase complex; GO:0016567,protein ubiquitination; GO:0031146,SCF-dependent proteasomal ubiquitin-dependent protein catabolic process; GO:0006511,ubiquitin-dependent protein catabolic process; GO:0006807,nitrogen compound metabolic process; GO:0008150,biological_process; GO:0008152,metabolic process; GO:0019538,protein metabolic process; GO:0032446,pro…	PF13516.9:Leucine Rich repeat	--	--	--
LOC106302191	2.6391	3.1603	2.3354	914.336	952.742	1002.03	47	56	39	13532	17101	15534	9.44123	0	0	up	NC_027754.1	39821060	39823255	+	LOC106302191	--	--	--	PREDICTED: CASP-like protein 1D1 [Brassica oleracea var. oleracea]	CSPL6_ARALL RecName: Full=CASP-like protein 1D1; Short=AlCASPL1D1;	A0A0D3DE88_BRAOL RecName: Full=CASP-like protein {ECO:0000256|RuleBase:RU361233};	--	GO:0016021,integral component of membrane; GO:0005886,plasma membrane; GO:0005575,cellular_component; GO:0016020,membrane; GO:0031224,intrinsic component of membrane; GO:0110165,cellular anatomical entity; GO:0071944,cell periphery	PF04535.15:Casparian strip membrane protein domain	--	--	--
LOC106303681	23.7294	20.248	18.7067	487.496	471.899	524.25	510	433	377	8707	10222	9808	5.54905	0	0	up	NC_027754.1	47074929	47076447	-	LOC106303681	--	K07877 Ras-related protein Rab-2A | (RefSeq) ras-related protein RABB1b (A)	--	PREDICTED: ras-related protein RABB1b [Brassica oleracea var. oleracea]	RAB1B_ARATH RecName: Full=Ras-related protein RABB1b; Short=AtRABB1b; AltName: Full=Ras-related protein GB2; Short=AtGB2; AltName: Full=Ras-related protein Rab2C; Short=AtRab2C;	A0A0D3DHW6_BRAOL SubName: Full=Uncharacterized protein {ECO:0000313|EnsemblPlants:Bo7g117640.1};	GTPase Rab2, small G protein superfamily	GO:0009507,chloroplast; GO:0005768,endosome; GO:0005886,plasma membrane; GO:0005525,GTP binding; GO:0003924,GTPase activity; GO:0015031,protein transport; GO:0030100,regulation of endocytosis; GO:0016192,vesicle-mediated transport; GO:0000166,nucleotide binding; GO:0003674,molecular_function; GO:0005488,binding; GO:0017076,purine nucleotide binding; GO:0019001,guanyl nucleotide binding; GO:003255…	PF00071.25:Ras family	--	--	--
LOC106303743	0.7851	0.8153	0.8372	128.857	147.349	107.474	30	31	30	4092	5675	3575	8.27001	0	0	up	NC_027754.1	15810991	15812816	-	LOC106303743	--	K22395 cinnamyl-alcohol dehydrogenase [EC:1.1.1.195] | (RefSeq) LOW QUALITY PROTEIN: reticuline oxidase-like protein (A)	ko00940: Phenylpropanoid biosynthesis; ko01100: Metabolic pathways; ko01110: Biosynthesis of secondary metabolites	PREDICTED: reticuline oxidase-like protein [Brassica oleracea var. oleracea]	BBE10_ARATH RecName: Full=Berberine bridge enzyme-like 10 {ECO:0000303|PubMed:26037923}; Short=AtBBE-like 10 {ECO:0000303|PubMed:26037923}; EC=1.1.1.- {ECO:0000250|UniProtKB:O64743}; Flags: Precursor;	A0A0D3D5Q5_BRAOL RecName: Full=FAD-binding PCMH-type domain-containing protein {ECO:0000259|PROSITE:PS51387};	--	GO:0005576,extracellular region; GO:0009505,plant-type cell wall; GO:0099503,secretory vesicle; GO:0071949,FAD binding; GO:0016491,oxidoreductase activity; GO:0071456,cellular response to hypoxia; GO:0000166,nucleotide binding; GO:0003674,molecular_function; GO:0005488,binding; GO:0036094,small molecule binding; GO:0043167,ion binding; GO:0043168,anion binding; GO:0050660,flavin adenine dinucleot…	PF01565.26:FAD binding domain	--	--	--
LOC106305679	144.965	143.57	148.259	2137.83	2148.3	1975.17	5488	5408	5263	67257	81969	65090	4.8159	0	0	up	NC_027754.1	22631355	22635024	-	LOC106305679	--	K03781 catalase [EC:1.11.1.6] | (RefSeq) catalase-3 (A)	ko00380: Tryptophan metabolism; ko00630: Glyoxylate and dicarboxylate metabolism; ko01100: Metabolic pathways; ko01110: Biosynthesis of secondary metabolites; ko01200: Carbon metabolism; ko04016: MAPK signaling pathway - plant; ko04146: Peroxisome	hypothetical protein HID58_075764 [Brassica napus]	CATA3_ARATH RecName: Full=Catalase-3; EC=1.11.1.6;	A0A3P6BBP3_BRACM RecName: Full=Catalase {ECO:0000256|ARBA:ARBA00012314}; EC=1.11.1.6 {ECO:0000256|ARBA:ARBA00012314};	Catalase	GO:0048046,apoplast; GO:0009507,chloroplast; GO:0009941,chloroplast envelope; GO:0009570,chloroplast stroma; GO:0005737,cytoplasm; GO:0005829,cytosol; GO:0022626,cytosolic ribosome; GO:0005739,mitochondrion; GO:0005634,nucleus; GO:0005777,peroxisome; GO:0009505,plant-type cell wall; GO:0000325,plant-type vacuole; GO:0005886,plasma membrane; GO:0009506,plasmodesma; GO:0004096,catalase activity; GO…	PF00199.22:Catalase	--	--	--
LOC106305680	256.03	250.946	259.088	2954.53	2931.73	2700.82	10057	9808	9543	96445	116066	92349	4.46117	0	0	up	NC_027754.1	22628333	22631169	-	LOC106305680	--	K03781 catalase [EC:1.11.1.6] | (RefSeq) catalase-1 (A)	ko00380: Tryptophan metabolism; ko00630: Glyoxylate and dicarboxylate metabolism; ko01100: Metabolic pathways; ko01110: Biosynthesis of secondary metabolites; ko01200: Carbon metabolism; ko04016: MAPK signaling pathway - plant; ko04146: Peroxisome	PREDICTED: catalase-1 [Brassica oleracea var. oleracea]	CATA1_ARATH RecName: Full=Catalase-1; EC=1.11.1.6;	A0A078H2Z1_BRANA RecName: Full=Catalase {ECO:0000256|ARBA:ARBA00012314, ECO:0000256|RuleBase:RU000498}; EC=1.11.1.6 {ECO:0000256|ARBA:ARBA00012314, ECO:0000256|RuleBase:RU000498};	Catalase	GO:0009941,chloroplast envelope; GO:0005737,cytoplasm; GO:0005829,cytosol; GO:0022626,cytosolic ribosome; GO:0005739,mitochondrion; GO:0005634,nucleus; GO:0005777,peroxisome; GO:0009505,plant-type cell wall; GO:0005886,plasma membrane; GO:0004096,catalase activity; GO:0050897,cobalt ion binding; GO:0020037,heme binding; GO:0006995,cellular response to nitrogen starvation; GO:0016036,cellular resp…	PF00199.22:Catalase	--	--	--
LOC106305812	7.6548	7.9523	7.7512	140.092	137.529	147.865	297	307	282	4517	5378	4994	5.16657	0	0	up	NC_027754.1	41622136	41624816	-	LOC106305812	--	K22389 phospholipase A1 [EC:3.1.1.32] | (RefSeq) lecithin-cholesterol acyltransferase-like 4 (A)	ko00564: Glycerophospholipid metabolism; ko00592: alpha-Linolenic acid metabolism; ko01100: Metabolic pathways; ko01110: Biosynthesis of secondary metabolites	lecithin-cholesterol acyltransferase-like 4 [Brassica rapa]	LCAT4_ARATH RecName: Full=Lecithin-cholesterol acyltransferase-like 4; EC=2.3.1.-;	A0A0D3DF34_BRAOL SubName: Full=Uncharacterized protein {ECO:0000313|EnsemblPlants:Bo7g106820.1};	Lecithin:cholesterol acyltransferase (LCAT)/Acyl-ceramide synthase	GO:0005737,cytoplasm; GO:0005829,cytosol; GO:0008374,O-acyltransferase activity; GO:0004620,phospholipase activity; GO:0006629,lipid metabolic process; GO:0009395,phospholipid catabolic process; GO:0003674,molecular_function; GO:0003824,catalytic activity; GO:0016740,transferase activity; GO:0016746,acyltransferase activity; GO:0016747,acyltransferase activity, transferring groups other than amin…	PF02450.18:Lecithin:cholesterol acyltransferase	--	--	--
LOC106306067	26.3105	24.958	25.8831	1006.15	1111.42	846.105	1496	1412	1380	47542	63692	41878	6.23444	0	0	up	NC_027754.1	35419838	35424335	-	LOC106306067	--	K15920 xylan 1,4-beta-xylosidase [EC:3.2.1.37] | (RefSeq) beta-D-xylosidase 4 (A)	ko00520: Amino sugar and nucleotide sugar metabolism; ko01100: Metabolic pathways	PREDICTED: beta-D-xylosidase 1 [Brassica oleracea var. oleracea]	BXL1_ARATH RecName: Full=Beta-D-xylosidase 1; Short=AtBXL1; EC=3.2.1.-; AltName: Full=Alpha-L-arabinofuranosidase; EC=3.2.1.55; Flags: Precursor;	A0A0D3DC68_BRAOL RecName: Full=Fn3_like domain-containing protein {ECO:0000259|SMART:SM01217};	--	GO:0048046,apoplast; GO:0009536,plastid; GO:0046556,alpha-L-arabinofuranosidase activity; GO:0009044,xylan 1,4-beta-xylosidase activity; GO:0031222,arabinan catabolic process; GO:0010214,seed coat development; GO:0045493,xylan catabolic process; GO:0003674,molecular_function; GO:0003824,catalytic activity; GO:0004553,hydrolase activity, hydrolyzing O-glycosyl compounds; GO:0016787,hydrolase activ…	PF01915.25:Glycosyl hydrolase family 3 C-terminal domain	--	--	--
LOC106306130	14.368	13.0521	12.9496	176.611	185.173	179.558	749	677	633	7651	9729	8148	4.72422	0	0	up	NC_027754.1	38195249	38199812	+	LOC106306130	--	K01895 acetyl-CoA synthetase [EC:6.2.1.1] | (RefSeq) acetyl-coenzyme A synthetase, chloroplastic/glyoxysomal isoform X1 (A)	ko00010: Glycolysis / Gluconeogenesis; ko00620: Pyruvate metabolism; ko00630: Glyoxylate and dicarboxylate metabolism; ko00640: Propanoate metabolism; ko01100: Metabolic pathways; ko01110: Biosynthesis of secondary metabolites; ko01200: Carbon metabolism	PREDICTED: probable acyl-activating enzyme 17, peroxisomal [Brassica oleracea var. oleracea]	AAE17_ARATH RecName: Full=Probable acyl-activating enzyme 17, peroxisomal; EC=6.2.1.-;	A0A0D3DDE6_BRAOL RecName: Full=AMP-binding domain-containing protein {ECO:0000259|Pfam:PF00501};	Acyl-CoA synthetase	GO:0005777,peroxisome; GO:0016874,ligase activity; GO:0006631,fatty acid metabolic process; GO:0003674,molecular_function; GO:0003824,catalytic activity; GO:0006082,organic acid metabolic process; GO:0006629,lipid metabolic process; GO:0008150,biological_process; GO:0008152,metabolic process; GO:0009987,cellular process; GO:0019752,carboxylic acid metabolic process; GO:0032787,monocarboxylic acid…	PF00501.31:AMP-binding enzyme	--	--	--
LOC106306461	2.8405	2.425	2.1009	124.116	137.87	94.2801	186	158	129	6754	9099	5374	6.56682	0	0	up	NC_027754.1	39775275	39780973	-	LOC106306461	--	K01006 pyruvate, orthophosphate dikinase [EC:2.7.9.1] | (RefSeq) pyruvate, phosphate dikinase 1, chloroplastic-like (A)	ko00010: Glycolysis / Gluconeogenesis; ko00620: Pyruvate metabolism; ko00710: Carbon fixation in photosynthetic organisms; ko01100: Metabolic pathways; ko01110: Biosynthesis of secondary metabolites; ko01200: Carbon metabolism	unnamed protein product [Brassica napus]	PPDK1_ARATH RecName: Full=Pyruvate, phosphate dikinase 1, chloroplastic; EC=2.7.9.1; AltName: Full=Pyruvate, orthophosphate dikinase 1; Flags: Precursor;	A0A816ND96_BRANA RecName: Full=Pyruvate, phosphate dikinase {ECO:0000256|ARBA:ARBA00011994}; EC=2.7.9.1 {ECO:0000256|ARBA:ARBA00011994};	--	GO:0009507,chloroplast; GO:0009570,chloroplast stroma; GO:0005829,cytosol; GO:0005524,ATP binding; GO:0016301,kinase activity; GO:0046872,metal ion binding; GO:0050242,pyruvate, phosphate dikinase activity; GO:0016310,phosphorylation; GO:0015979,photosynthesis; GO:0006090,pyruvate metabolic process; GO:0000166,nucleotide binding; GO:0003674,molecular_function; GO:0005488,binding; GO:0017076,purin…	PF02896.21:PEP-utilising enzyme, PEP-binding domain	--	--	--
LOC106306564	2.8522	3.5721	2.3397	451.399	552.524	420.403	65	81	50	8549	12691	8340	8.31512	0	0	up	NC_027754.1	45403365	45404747	-	LOC106306564	--	K08235 xyloglucan:xyloglucosyl transferase [EC:2.4.1.207] | (RefSeq) xyloglucan endotransglucosylase/hydrolase protein 24 (A)	--	PREDICTED: xyloglucan endotransglucosylase/hydrolase protein 24 [Brassica oleracea var. oleracea]	XTH24_ARATH RecName: Full=Xyloglucan endotransglucosylase/hydrolase protein 24; Short=At-XTH24; Short=XTH-24; EC=2.4.1.207; AltName: Full=Endo-xyloglucan transferase; AltName: Full=Meristem protein 5; Short=MERI-5 protein; Short=MERI5 protein; AltName: Full=Xyloglucan endo-1,4-beta-D-glucanase; Flags: Precursor;	A0A0D3DGZ0_BRAOL RecName: Full=Xyloglucan endotransglucosylase/hydrolase {ECO:0000256|RuleBase:RU361120}; EC=2.4.1.207 {ECO:0000256|RuleBase:RU361120};	--	GO:0048046,apoplast; GO:0005737,cytoplasm; GO:0005794,Golgi apparatus; GO:0009505,plant-type cell wall; GO:0005886,plasma membrane; GO:0099503,secretory vesicle; GO:0004553,hydrolase activity, hydrolyzing O-glycosyl compounds; GO:0030247,polysaccharide binding; GO:0016762,xyloglucan:xyloglucosyl transferase activity; GO:0042546,cell wall biogenesis; GO:0009828,plant-type cell wall loosening; GO:0…	PF00722.24:Glycosyl hydrolases family 16	--	--	--
LOC106306700	22.8812	23.2636	23.4937	789.642	818.639	805.688	860	870	828	24664	31011	26360	6.09252	0	0	up	NC_027754.1	47523679	47526242	-	LOC106306700	--	K24542 cytochrome P450 family 81 subfamily D | (RefSeq) cytochrome P450 81D11-like (A)	--	PREDICTED: cytochrome P450 81D11-like [Brassica oleracea var. oleracea]	C8D11_ARATH RecName: Full=Cytochrome P450 81D11; EC=1.14.-.-;	A0A3P6FA57_BRAOL SubName: Full=Uncharacterized protein {ECO:0000313|EMBL:VDD41092.1};	Cytochrome P450 CYP2 subfamily	GO:0016021,integral component of membrane; GO:0016020,membrane; GO:0020037,heme binding; GO:0005506,iron ion binding; GO:0016709,oxidoreductase activity, acting on paired donors, with incorporation or reduction of molecular oxygen, NAD(P)H as one donor, and incorporation of one atom of oxygen; GO:0002213,defense response to insect; GO:0003674,molecular_function; GO:0005488,binding; GO:0046906,tet…	PF00067.25:Cytochrome P450	--	--	--
LOC106306971	6.5018	7.9397	8.2013	374.154	407.905	357.958	186	226	220	8895	11761	8914	6.62617	0	0	up	NC_027748.1	11230615	11233276	+	LOC106306971	--	K01784 UDP-glucose 4-epimerase [EC:5.1.3.2] | (RefSeq) UDP-glucose 4-epimerase 2 (A)	ko00052: Galactose metabolism; ko00520: Amino sugar and nucleotide sugar metabolism; ko01100: Metabolic pathways; ko01250: Biosynthesis of nucleotide sugars	PREDICTED: UDP-glucose 4-epimerase 2 [Brassica oleracea var. oleracea]	UGE2_ARATH RecName: Full=UDP-glucose 4-epimerase 2 {ECO:0000303|PubMed:11554483}; Short=AtUGE2 {ECO:0000303|PubMed:11554483}; EC=5.1.3.2 {ECO:0000269|PubMed:16644739, ECO:0000269|PubMed:19754426}; AltName: Full=UDP-galactose 4-epimerase 2 {ECO:0000303|PubMed:12419184};	A0A3P6EVW9_BRAOL RecName: Full=UDP-glucose 4-epimerase {ECO:0000256|RuleBase:RU366046}; EC=5.1.3.- {ECO:0000256|RuleBase:RU366046};	UDP-glucose 4-epimerase/UDP-sulfoquinovose synthase	GO:0005829,cytosol; GO:0003723,RNA binding; GO:1901149,salicylic acid binding; GO:0003978,UDP-glucose 4-epimerase activity; GO:0042546,cell wall biogenesis; GO:0071555,cell wall organization; GO:0006012,galactose metabolic process; GO:0006364,rRNA processing; GO:0003674,molecular_function; GO:0003676,nucleic acid binding; GO:0005488,binding; GO:0097159,organic cyclic compound binding; GO:1901363,…	PF16363.8:GDP-mannose 4,6 dehydratase	--	--	--
LOC106307181	1.7252	1.5137	1.2849	65.7057	71.5927	68.9876	63	55	44	1994	2635	2193	6.48915	0	0	up	NC_027748.1	32479254	32480998	-	LOC106307181	--	K08237 hydroquinone glucosyltransferase [EC:2.4.1.218] | (RefSeq) UDP-glycosyltransferase 72B3 (A)	--	PREDICTED: UDP-glycosyltransferase 71B2-like [Brassica oleracea var. oleracea]	U71B2_ARATH RecName: Full=UDP-glycosyltransferase 71B2; EC=2.4.1.-; AltName: Full=Protein HYPOSTATIN RESISTANCE 1;	A0A3P6FXL7_BRAOL RecName: Full=Glycosyltransferase {ECO:0000256|RuleBase:RU362057}; EC=2.4.1.- {ECO:0000256|RuleBase:RU362057};	UDP-glucuronosyl and UDP-glucosyl transferase	GO:0008194,UDP-glycosyltransferase activity; GO:0003674,molecular_function; GO:0003824,catalytic activity; GO:0016740,transferase activity; GO:0016757,glycosyltransferase activity	PF00201.21:UDP-glucoronosyl and UDP-glucosyl transferase	--	--	--
LOC106307383	2.9642	4.6618	4.4491	800.188	832.955	845.298	108	169	152	24228	30587	26809	8.65459	0	0	up	NC_027755.1	32324031	32327383	+	LOC106307383	--	K01188 beta-glucosidase [EC:3.2.1.21] | (RefSeq) beta-glucosidase 16 isoform X1 (A)	ko00460: Cyanoamino acid metabolism; ko00500: Starch and sucrose metabolism; ko00999: Biosynthesis of various plant secondary metabolites; ko01100: Metabolic pathways; ko01110: Biosynthesis of secondary metabolites	PREDICTED: beta-glucosidase 16 isoform X1 [Brassica oleracea var. oleracea]	BGL16_ARATH RecName: Full=Beta-glucosidase 16; Short=AtBGLU16; EC=3.2.1.21; AltName: Full=Protein YELLOW-LEAF-SPECIFIC GENE 1; Flags: Precursor;	A0A0D3DUI7_BRAOL RecName: Full=Thioglucosidase {ECO:0000256|ARBA:ARBA00012250}; EC=3.2.1.147 {ECO:0000256|ARBA:ARBA00012250}; AltName: Full=Sinigrinase {ECO:0000256|ARBA:ARBA00032643}; AltName: Full=Thioglucosidase {ECO:0000256|ARBA:ARBA00032797};	Beta-glucosidase, lactase phlorizinhydrolase, and related proteins	GO:0008422,beta-glucosidase activity; GO:0102483,scopolin beta-glucosidase activity; GO:0005975,carbohydrate metabolic process; GO:0019762,glucosinolate catabolic process; GO:0009651,response to salt stress; GO:0003674,molecular_function; GO:0003824,catalytic activity; GO:0004553,hydrolase activity, hydrolyzing O-glycosyl compounds; GO:0015926,glucosidase activity; GO:0016787,hydrolase activity; …	PF00232.21:Glycosyl hydrolase family 1	--	--	--
LOC106307475	4.481	4.6976	3.7489	213.78	200.569	221.575	116	121	91	4599	5233	4993	6.60072	0	0	up	NC_027755.1	29337958	29341464	+	LOC106307475	--	K09872 aquaporin PIP | (RefSeq) probable aquaporin PIP2-5 (A)	--	PREDICTED: probable aquaporin PIP2-5 [Brassica oleracea var. oleracea]	PIP25_ARATH RecName: Full=Probable aquaporin PIP2-5; AltName: Full=Plasma membrane intrinsic protein 2-5; Short=AtPIP2;5; AltName: Full=Plasma membrane intrinsic protein 2d; Short=PIP2d;	A0A0D3DT38_BRAOL SubName: Full=Uncharacterized protein {ECO:0000313|EnsemblPlants:Bo8g086930.1};	Aquaporin (major intrinsic protein family)	GO:0016021,integral component of membrane; GO:0005886,plasma membrane; GO:0015250,water channel activity; GO:0006833,water transport; GO:0003674,molecular_function; GO:0005215,transporter activity; GO:0005372,water transmembrane transporter activity; GO:0015267,channel activity; GO:0015318,inorganic molecular entity transmembrane transporter activity; GO:0022803,passive transmembrane transporter …	PF00230.23:Major intrinsic protein	--	--	--
LOC106307483	1.9166	1.773	1.7188	159.87	170.997	143.516	88	81	74	6100	7913	5736	7.42913	0	0	up	NC_027755.1	27560925	27565234	+	LOC106307483	--	K17471 sulfate transporter 3 | (RefSeq) sulfate transporter 3.1-like isoform X1 (A)	--	unnamed protein product, partial [Brassica oleracea]	SUT31_ARATH RecName: Full=Sulfate transporter 3.1; AltName: Full=AST12; AltName: Full=AtST1;	A0A0D3DSB1_BRAOL RecName: Full=STAS domain-containing protein {ECO:0000259|PROSITE:PS50801};	Sulfate/bicarbonate/oxalate exchanger SAT-1 and related transporters (SLC26 family)	GO:0009507,chloroplast; GO:0005887,integral component of plasma membrane; GO:0015301,NA; GO:0008271,secondary active sulfate transmembrane transporter activity; GO:0015116,sulfate transmembrane transporter activity; GO:0015293,symporter activity; GO:0008272,sulfate transport; GO:0003674,molecular_function; GO:0005215,transporter activity; GO:0008509,anion transmembrane transporter activity; GO:00…	PF00916.23:Sulfate permease family	--	--	--
LOC106308180	1.7825	2.3082	2.1568	213.875	209.984	234.384	52	67	59	5185	6174	5952	7.69961	0	0	up	NC_027755.1	34543375	34546431	+	LOC106308180	--	K12126 phytochrome-interacting factor 3 | (RefSeq) transcription factor PIF3-like (A)	ko04075: Plant hormone signal transduction; ko04712: Circadian rhythm - plant	hypothetical protein F2Q69_00062705, partial [Brassica cretica]	LRL1_ARATH RecName: Full=Transcription factor LRL1 {ECO:0000305}; AltName: Full=Basic helix-loop-helix protein 66 {ECO:0000303|PubMed:12679534}; Short=AtbHLH66 {ECO:0000303|PubMed:12679534}; Short=bHLH 66 {ECO:0000303|PubMed:12679534}; AltName: Full=Protein DEFECTIVE REGION OF POLLEN 1 {ECO:0000303|PubMed:28585562}; AltName: Full=Protein LJRHL1- LIKE 1 {ECO:0000303|PubMed:19675148}; Short=AtLRL1 …	A0A3P6G063_BRAOL RecName: Full=BHLH domain-containing protein {ECO:0000259|PROSITE:PS50888};	--	GO:0005634,nucleus; GO:0003700,DNA-binding transcription factor activity; GO:0000981,DNA-binding transcription factor activity, RNA polymerase II-specific; GO:0046983,protein dimerization activity; GO:0000978,RNA polymerase II cis-regulatory region sequence-specific DNA binding; GO:0000976,transcription cis-regulatory region binding; GO:0055046,microgametogenesis; GO:0048235,pollen sperm cell dif…	PF00010.29:Helix-loop-helix DNA-binding domain	bHLH	TF	bHLH
LOC106308269	7.3969	8.8978	8.8111	258.736	273.224	229.235	513	614	573	14912	19098	13839	5.89196	0	0	up	NC_027748.1	6036088	6039504	-	LOC106308269	--	K08286 protein-serine/threonine kinase [EC:2.7.11.-] | (RefSeq) receptor-like protein kinase 5 (A)	--	PREDICTED: receptor-like protein kinase 5 [Brassica oleracea var. oleracea]	RLK5_ARATH RecName: Full=Receptor-like protein kinase 5; EC=2.7.10.1; EC=2.7.11.1; AltName: Full=Protein HAESA; Flags: Precursor;	A0A0D3A3S0_BRAOL RecName: Full=Protein kinase domain-containing protein {ECO:0000259|PROSITE:PS50011};	--	GO:0016021,integral component of membrane; GO:0005886,plasma membrane; GO:0005524,ATP binding; GO:0004672,protein kinase activity; GO:0106310,protein serine kinase activity; GO:0004674,protein serine/threonine kinase activity; GO:0004714,transmembrane receptor protein tyrosine kinase activity; GO:0050829,defense response to Gram-negative bacterium; GO:0010227,floral organ abscission; GO:0010102,l…	PF00069.28:Protein kinase domain	--	--	--
LOC106308330	1.5976	2.4619	2.3473	332.658	337.868	384.22	45	69	62	7787	9592	9421	8.34294	0	0	up	NC_027755.1	18782377	18784295	-	LOC106308330	--	K05894 12-oxophytodienoic acid reductase [EC:1.3.1.42] | (RefSeq) putative 12-oxophytodienoate reductase-like protein 1 isoform X1 (A)	ko00592: alpha-Linolenic acid metabolism; ko01100: Metabolic pathways; ko01110: Biosynthesis of secondary metabolites	PREDICTED: putative 12-oxophytodienoate reductase-like protein 1 isoform X1 [Brassica oleracea var. oleracea]	OPRL1_ARATH RecName: Full=Putative 12-oxophytodienoate reductase-like protein 1; EC=1.3.1.-;	A0A3P6GF31_BRAOL RecName: Full=Oxidored_FMN domain-containing protein {ECO:0000259|Pfam:PF00724};	NADH:flavin oxidoreductase/12-oxophytodienoate reductase	GO:0010181,FMN binding; GO:0016491,oxidoreductase activity; GO:0000166,nucleotide binding; GO:0003674,molecular_function; GO:0005488,binding; GO:0032553,ribonucleotide binding; GO:0036094,small molecule binding; GO:0043167,ion binding; GO:0043168,anion binding; GO:0097159,organic cyclic compound binding; GO:0097367,carbohydrate derivative binding; GO:1901265,nucleoside phosphate binding; GO:19013…	PF00724.23:NADH:flavin oxidoreductase / NADH oxidase family	--	--	--
LOC106309143	16.7426	15.6366	14.6901	664.631	762.732	532.81	1117	1038	919	36849	51287	30943	6.35057	0	0	up	NC_027748.1	16553611	16561280	+	LOC106309143	--	K01006 pyruvate, orthophosphate dikinase [EC:2.7.9.1] | (RefSeq) pyruvate, phosphate dikinase 1, chloroplastic (A)	ko00010: Glycolysis / Gluconeogenesis; ko00620: Pyruvate metabolism; ko00710: Carbon fixation in photosynthetic organisms; ko01100: Metabolic pathways; ko01110: Biosynthesis of secondary metabolites; ko01200: Carbon metabolism	PREDICTED: pyruvate, phosphate dikinase 1, chloroplastic [Brassica oleracea var. oleracea]	PPDK1_ARATH RecName: Full=Pyruvate, phosphate dikinase 1, chloroplastic; EC=2.7.9.1; AltName: Full=Pyruvate, orthophosphate dikinase 1; Flags: Precursor;	A0A816RGU1_BRANA RecName: Full=Pyruvate, phosphate dikinase {ECO:0000256|ARBA:ARBA00011994, ECO:0000256|PIRNR:PIRNR000853}; EC=2.7.9.1 {ECO:0000256|ARBA:ARBA00011994, ECO:0000256|PIRNR:PIRNR000853};	--	GO:0009507,chloroplast; GO:0009570,chloroplast stroma; GO:0005829,cytosol; GO:0005524,ATP binding; GO:0016301,kinase activity; GO:0046872,metal ion binding; GO:0050242,pyruvate, phosphate dikinase activity; GO:0016310,phosphorylation; GO:0015979,photosynthesis; GO:0006090,pyruvate metabolic process; GO:0000166,nucleotide binding; GO:0003674,molecular_function; GO:0005488,binding; GO:0017076,purin…	PF02896.21:PEP-utilising enzyme, PEP-binding domain	--	--	--
LOC106309932	1.3642	1.1487	1.0617	136.032	158.221	128.468	37	31	27	3066	4325	3033	7.85954	0	0	up	NC_027755.1	8229603	8231176	+	LOC106309932	--	K13066 caffeic acid 3-O-methyltransferase / acetylserotonin O-methyltransferase [EC:2.1.1.68 2.1.1.4] | (RefSeq) flavone 3'-O-methyltransferase 1 (A)	ko00380: Tryptophan metabolism; ko00940: Phenylpropanoid biosynthesis; ko01100: Metabolic pathways; ko01110: Biosynthesis of secondary metabolites	hypothetical protein F2Q69_00059130, partial [Brassica cretica]	COMT1_POPTM RecName: Full=Caffeic acid 3-O-methyltransferase 1; Short=CAOMT-1; Short=COMT-1; EC=2.1.1.68; AltName: Full=S-adenosysl-L-methionine:caffeic acid 3-O-methyltransferase 1;	A0A0D3DKR7_BRAOL SubName: Full=Uncharacterized protein {ECO:0000313|EnsemblPlants:Bo8g028550.1};	Hydroxyindole-O-methyltransferase and related SAM-dependent methyltransferases	GO:0047763,caffeate O-methyltransferase activity; GO:0046983,protein dimerization activity; GO:0009809,lignin biosynthetic process; GO:0032259,methylation; GO:0003674,molecular_function; GO:0003824,catalytic activity; GO:0008168,methyltransferase activity; GO:0008171,O-methyltransferase activity; GO:0016740,transferase activity; GO:0016741,transferase activity, transferring one-carbon groups; GO:…	PF00891.21:O-methyltransferase domain	--	--	--
LOC106310570	5.206	4.3113	4.2047	281.941	338.437	212.417	375	309	284	16877	24570	13319	6.89302	0	0	up	NC_027748.1	2943007	2949062	+	LOC106310570	--	K14157 alpha-aminoadipic semialdehyde synthase [EC:1.5.1.8 1.5.1.9] | (RefSeq) alpha-aminoadipic semialdehyde synthase isoform X1 (A)	ko00310: Lysine degradation; ko01100: Metabolic pathways; ko01110: Biosynthesis of secondary metabolites	PREDICTED: alpha-aminoadipic semialdehyde synthase isoform X1 [Brassica oleracea var. oleracea]	AASS_ARATH RecName: Full=Alpha-aminoadipic semialdehyde synthase; AltName: Full=cAt-LKR/SDH; Short=LKR/SDH; Includes: RecName: Full=Lysine ketoglutarate reductase; Short=LKR; EC=1.5.1.8; Includes: RecName: Full=Saccharopine dehydrogenase; EC=1.5.1.9; AltName: Full=cAt-SDH; Short=SDH;	A0A0D3A2B0_BRAOL SubName: Full=Uncharacterized protein {ECO:0000313|EnsemblPlants:Bo1g008360.1};	Lysine-ketoglutarate reductase/saccharopine dehydrogenase	GO:0005737,cytoplasm; GO:0047131,saccharopine dehydrogenase (NAD+, L-glutamate-forming) activity; GO:0047130,saccharopine dehydrogenase (NADP+, L-lysine-forming) activity; GO:0004753,saccharopine dehydrogenase activity; GO:0033512,L-lysine catabolic process to acetyl-CoA via saccharopine; GO:0019878,lysine biosynthetic process via aminoadipic acid; GO:0003674,molecular_function; GO:0003824,cataly…	PF16653.8:Saccharopine dehydrogenase C-terminal domain	--	--	--
LOC106311732	20.7662	19.7933	20.5268	403.257	426.969	366.459	465	441	431	7504	9636	7143	5.2664	0	0	up	NC_027748.1	1243023	1244455	-	LOC106311732	--	K20802 (R)-mandelonitrile lyase [EC:4.1.2.10] | (RefSeq) alpha-hydroxynitrile lyase (A)	ko00460: Cyanoamino acid metabolism; ko01100: Metabolic pathways; ko01110: Biosynthesis of secondary metabolites	PREDICTED: methylesterase 9-like [Brassica oleracea var. oleracea]	MES9_ARATH RecName: Full=Methylesterase 9 {ECO:0000303|PubMed:18467465}; Short=AtMES9 {ECO:0000303|PubMed:18467465}; EC=3.1.1.- {ECO:0000269|PubMed:18467465};	A0A3P6FFF7_BRAOL RecName: Full=AB hydrolase-1 domain-containing protein {ECO:0000259|Pfam:PF12697};	--	GO:0016788,hydrolase activity, acting on ester bonds; GO:0080030,methyl indole-3-acetate esterase activity; GO:0080032,methyl jasmonate esterase activity; GO:0080031,methyl salicylate esterase activity; GO:0050832,defense response to fungus; GO:0045087,innate immune response; GO:0009694,jasmonic acid metabolic process; GO:0031408,oxylipin biosynthetic process; GO:0009696,salicylic acid metabolic …	PF12697.10:Alpha/beta hydrolase family	--	--	--
LOC106312016	3.7012	4.1432	3.3053	273.635	318.087	273.297	123	137	103	7557	10654	7906	7.25252	0	0	up	NC_027755.1	19206028	19208433	+	LOC106312016	--	K00826 branched-chain amino acid aminotransferase [EC:2.6.1.42] | (RefSeq) branched-chain-amino-acid aminotransferase 2, chloroplastic (A)	ko00270: Cysteine and methionine metabolism; ko00280: Valine, leucine and isoleucine degradation; ko00290: Valine, leucine and isoleucine biosynthesis; ko00770: Pantothenate and CoA biosynthesis; ko00966: Glucosinolate biosynthesis; ko01100: Metabolic pathways; ko01110: Biosynthesis of secondary metabolites; ko01210: 2-Oxocarboxylic acid metabolism; ko01230: Biosynthesis of amino acids; ko01240: …	PREDICTED: branched-chain-amino-acid aminotransferase 2, chloroplastic [Brassica oleracea var. oleracea]	BCAT2_ARATH RecName: Full=Branched-chain-amino-acid aminotransferase 2, chloroplastic; Short=Atbcat-2; EC=2.6.1.42; Flags: Precursor;	A0A397YQD9_BRACM RecName: Full=Branched-chain-amino-acid aminotransferase {ECO:0000256|RuleBase:RU004517}; EC=2.6.1.42 {ECO:0000256|RuleBase:RU004517};	Branched chain aminotransferase BCAT1, pyridoxal phosphate enzymes type IV superfamily	GO:0009507,chloroplast; GO:0004084,branched-chain-amino-acid transaminase activity; GO:0052656,L-isoleucine transaminase activity; GO:0052654,L-leucine transaminase activity; GO:0050048,L-leucine:2-oxoglutarate aminotransferase activity; GO:0052655,L-valine transaminase activity; GO:0009097,isoleucine biosynthetic process; GO:0009098,leucine biosynthetic process; GO:0071669,plant-type cell wall o…	PF01063.22:Amino-transferase class IV	--	--	--
LOC106312319	12.7744	15.8726	12.9559	256.45	250.463	232.223	347	429	330	5789	6857	5491	5.12461	0	0	up	NC_027755.1	34725153	34727157	+	LOC106312319	--	K20858 calcium uniporter protein, mitochondrial | (RefSeq) calcium uniporter protein 2, mitochondrial-like (A)	--	PREDICTED: calcium uniporter protein 2, mitochondrial-like [Brassica oleracea var. oleracea]	MCU2_ARATH RecName: Full=Calcium uniporter protein 2, mitochondrial; Flags: Precursor;	A0A3P6FJT5_BRAOL RecName: Full=Calcium uniporter protein {ECO:0000256|RuleBase:RU367035};	Uncharacterized conserved protein	GO:0031305,integral component of mitochondrial inner membrane; GO:1990246,uniplex complex; GO:0005262,calcium channel activity; GO:0015292,uniporter activity; GO:0036444,calcium import into the mitochondrion; GO:0051560,mitochondrial calcium ion homeostasis; GO:0003674,molecular_function; GO:0005215,transporter activity; GO:0005216,ion channel activity; GO:0005261,cation channel activity; GO:0008…	PF04678.16:Mitochondrial calcium uniporter	--	--	--
LOC106312418	46.8138	56.3959	61.3453	2498.76	2456.29	2491.69	1495	1792	1837	66314	79059	69266	6.47253	0	0	up	NC_027755.1	189755	191280	-	LOC106312418	--	K22683 aspartyl protease family protein [EC:3.4.23.-] | (RefSeq) protein ASPARTIC PROTEASE IN GUARD CELL 2-like (A)	--	PREDICTED: basic 7S globulin-like [Brassica oleracea var. oleracea]	GIP2_NICBE RecName: Full=Probable aspartic proteinase GIP2 {ECO:0000305}; EC=3.4.23.- {ECO:0000305}; AltName: Full=Glucanase inhibitor protein 2 {ECO:0000303|PubMed:28082413}; Short=NbGIP2 {ECO:0000303|PubMed:28082413}; Flags: Precursor;	A0A3P6G230_BRAOL RecName: Full=Peptidase A1 domain-containing protein {ECO:0000259|PROSITE:PS51767};	Aspartyl protease	GO:0048046,apoplast; GO:0004190,aspartic-type endopeptidase activity; GO:0006952,defense response; GO:0006508,proteolysis; GO:0003674,molecular_function; GO:0003824,catalytic activity; GO:0004175,endopeptidase activity; GO:0008233,peptidase activity; GO:0016787,hydrolase activity; GO:0070001,aspartic-type peptidase activity; GO:0140096,catalytic activity, acting on a protein; GO:0006950,response …	PF14541.9:Xylanase inhibitor C-terminal	--	--	--
LOC106313989	1.8388	1.4292	1.5165	87.2099	99.5422	93.4529	75	58	58	2956	4092	3318	6.85162	0	0	up	NC_027756.1	15529358	15531575	+	LOC106313989	--	K03327 multidrug resistance protein, MATE family | (RefSeq) MATE efflux family protein 5-like (A)	--	PREDICTED: MATE efflux family protein 5-like [Brassica oleracea var. oleracea]	DTX48_ARATH RecName: Full=Protein DETOXIFICATION 48 {ECO:0000303|PubMed:11739388}; Short=AtDTX48 {ECO:0000303|PubMed:11739388}; AltName: Full=Multidrug and toxic compound extrusion protein 48 {ECO:0000305}; Short=MATE protein 48 {ECO:0000305}; AltName: Full=Protein ABNORMAL SHOOT 4 {ECO:0000303|PubMed:26160579}; AltName: Full=Protein BUSH-AND-CHLOROTIC-DWARF 1 {ECO:0000303|PubMed:22150160}; Short…	A0A0D3E5K8_BRAOL RecName: Full=Protein DETOXIFICATION {ECO:0000256|RuleBase:RU004914}; AltName: Full=Multidrug and toxic compound extrusion protein {ECO:0000256|RuleBase:RU004914};	Uncharacterized membrane protein, predicted efflux pump	GO:0005794,Golgi apparatus; GO:0000139,Golgi membrane; GO:0017119,Golgi transport complex; GO:0016021,integral component of membrane; GO:0043229,intracellular organelle; GO:0005770,late endosome; GO:0031902,late endosome membrane; GO:0016020,membrane; GO:0015297,antiporter activity; GO:0005381,iron ion transmembrane transporter activity; GO:0022857,transmembrane transporter activity; GO:0042910,x…	PF01554.21:MatE	--	--	--
LOC106314343	49.5301	41.583	45.1133	601.296	649.58	657.229	1816	1517	1551	18321	24004	20976	4.78927	0	0	up	NC_027748.1	32157440	32161347	-	LOC106314343	--	K16871 4-aminobutyrate---pyruvate transaminase [EC:2.6.1.96] | (RefSeq) gamma-aminobutyrate transaminase POP2, mitochondrial-like (A)	ko00250: Alanine, aspartate and glutamate metabolism; ko00650: Butanoate metabolism; ko01100: Metabolic pathways	PREDICTED: gamma-aminobutyrate transaminase POP2, mitochondrial-like [Brassica oleracea var. oleracea]	GATP_ARATH RecName: Full=Gamma-aminobutyrate transaminase POP2, mitochondrial {ECO:0000303|PubMed:12859897}; Short=AtGABA-T {ECO:0000303|Ref.1}; EC=2.6.1.96 {ECO:0000269|PubMed:19264755, ECO:0000269|Ref.1}; AltName: Full=Gamma-aminobutyric acid aminotransferase 1 {ECO:0000303|PubMed:21690177}; AltName: Full=Protein HEXENAL RESPONSE 1 {ECO:0000303|PubMed:17971036}; AltName: Full=Protein POLLEN-PIS…	A0A3P6F2A1_BRAOL SubName: Full=Uncharacterized protein {ECO:0000313|EMBL:VDD51773.1};	Alanine-glyoxylate aminotransferase AGT2	GO:0005829,cytosol; GO:0005794,Golgi apparatus; GO:0005739,mitochondrion; GO:0000325,plant-type vacuole; GO:0003867,4-aminobutyrate transaminase activity; GO:0034387,4-aminobutyrate:pyruvate transaminase activity; GO:0004015,adenosylmethionine-8-amino-7-oxononanoate transaminase activity; GO:0050897,cobalt ion binding; GO:0102351,gamma-aminobutyrate transaminase (glyoxylate dependent) activity; G…	PF00202.24:Aminotransferase class-III	--	--	--
LOC106315162	7.9575	6.0781	5.6858	261.123	261.809	254.224	200	152	134	5454	6632	5562	6.28081	0	0	up	NC_027748.1	23094549	23097257	+	LOC106315162	--	K00430 peroxidase [EC:1.11.1.7] | (RefSeq) peroxidase 34 (A)	ko00940: Phenylpropanoid biosynthesis; ko01100: Metabolic pathways; ko01110: Biosynthesis of secondary metabolites	PREDICTED: peroxidase 34 [Brassica oleracea var. oleracea]	PER34_ARATH RecName: Full=Peroxidase 34; Short=Atperox P34; EC=1.11.1.7; AltName: Full=ATPCb; Flags: Precursor;	A0A0D3A9D2_BRAOL RecName: Full=Peroxidase {ECO:0000256|ARBA:ARBA00012313, ECO:0000256|RuleBase:RU362060}; EC=1.11.1.7 {ECO:0000256|ARBA:ARBA00012313, ECO:0000256|RuleBase:RU362060};	--	GO:0048046,apoplast; GO:0005829,cytosol; GO:0005794,Golgi apparatus; GO:0009505,plant-type cell wall; GO:0000325,plant-type vacuole; GO:0099503,secretory vesicle; GO:0020037,heme binding; GO:0046872,metal ion binding; GO:0004601,peroxidase activity; GO:0006952,defense response; GO:0042742,defense response to bacterium; GO:0050832,defense response to fungus; GO:0042744,hydrogen peroxide catabolic …	PF00141.26:Peroxidase	--	--	--
LOC106315984	7.0389	7.2468	6.164	274.695	246.937	293.866	123	126	101	3989	4349	4470	6.29983	0	0	up	NC_027756.1	2767626	2768460	+	LOC106315984	--	K25786 bZIP transcription factor 1/2/11/44/53 | (RefSeq) basic leucine zipper 1-like (A)	--	PREDICTED: basic leucine zipper 1-like [Brassica oleracea var. oleracea]	BZIP1_ARATH RecName: Full=Basic leucine zipper 1; Short=AtbZIP1; Short=bZIP protein 1;	A0A0D3E0X6_BRAOL RecName: Full=BZIP domain-containing protein {ECO:0000259|PROSITE:PS50217};	--	GO:0005634,nucleus; GO:0003700,DNA-binding transcription factor activity; GO:0046982,protein heterodimerization activity; GO:0043565,sequence-specific DNA binding; GO:0000976,transcription cis-regulatory region binding; GO:0009901,anther dehiscence; GO:0071333,cellular response to glucose stimulus; GO:0009267,cellular response to starvation; GO:0045893,positive regulation of DNA-templated transcr…	PF00170.24:bZIP transcription factor	bZIP	TF	bZIP
LOC106316220	3.1696	1.6936	2.4817	235.12	204.892	228.842	79	42	58	4870	5147	4965	7.49308	0	0	up	NC_027756.1	16568128	16569664	-	LOC106316220	--	--	--	PREDICTED: uncharacterized protein LOC106316220 [Brassica oleracea var. oleracea]	--	A0A0D3E5W1_BRAOL SubName: Full=Uncharacterized protein {ECO:0000313|EnsemblPlants:Bo9g055870.1};	--	--	PF06830.14:Root cap	--	--	--
LOC106316361	2.0191	1.3528	1.5312	115.649	129.547	119.067	45	30	32	2142	2910	2310	7.19376	0	0	up	NC_027756.1	46799270	46801132	+	LOC106316361	--	K09875 aquaporin SIP | (RefSeq) probable aquaporin SIP1-2 (A)	--	unnamed protein product, partial [Brassica oleracea]	SIP12_ARATH RecName: Full=Probable aquaporin SIP1-2; AltName: Full=Small basic intrinsic protein 1-2; Short=AtSIP1;2;	A0A0D3EEH5_BRAOL SubName: Full=Uncharacterized protein {ECO:0000313|EnsemblPlants:Bo9g157290.1};	Aquaporin (major intrinsic protein family)	GO:0005783,endoplasmic reticulum; GO:0005789,endoplasmic reticulum membrane; GO:0016021,integral component of membrane; GO:0015250,water channel activity; GO:0003674,molecular_function; GO:0005215,transporter activity; GO:0005372,water transmembrane transporter activity; GO:0015267,channel activity; GO:0015318,inorganic molecular entity transmembrane transporter activity; GO:0022803,passive trans…	PF00230.23:Major intrinsic protein	--	--	--
LOC106316392	11.6512	10.7833	11.8356	489.244	462.481	507.011	316	291	301	11027	12642	11970	6.39194	0	0	up	NC_027756.1	49066228	49069554	+	LOC106316392	--	K16190 glucuronokinase [EC:2.7.1.43] | (RefSeq) probable glucuronokinase 2 (A)	ko00040: Pentose and glucuronate interconversions; ko00053: Ascorbate and aldarate metabolism; ko00520: Amino sugar and nucleotide sugar metabolism; ko01100: Metabolic pathways; ko01250: Biosynthesis of nucleotide sugars	PREDICTED: probable glucuronokinase 2 [Brassica oleracea var. oleracea]	GLAK2_ARATH RecName: Full=Probable glucuronokinase 2; EC=2.7.1.43;	A0A397XLZ5_BRACM SubName: Full=Uncharacterized protein {ECO:0000313|EMBL:RID42099.1};	--	GO:0005829,cytosol; GO:0005524,ATP binding; GO:0047940,glucuronokinase activity; GO:0046872,metal ion binding; GO:0004496,mevalonate kinase activity; GO:0005975,carbohydrate metabolic process; GO:0008299,isoprenoid biosynthetic process; GO:0016310,phosphorylation; GO:0000166,nucleotide binding; GO:0003674,molecular_function; GO:0005488,binding; GO:0017076,purine nucleotide binding; GO:0030554,ade…	PF00288.29:GHMP kinases N terminal domain	--	--	--
LOC106316512	2.6635	2.9949	2.6155	126.521	124.416	147.839	101	113	93	3987	4755	4880	6.57354	0	0	up	NC_027748.1	34989901	34993023	+	LOC106316512	--	K08150 MFS transporter, SP family, solute carrier family 2 (myo-inositol transporter), member 13 | (RefSeq) inositol transporter 1 (A)	--	PREDICTED: polyol transporter 5-like [Brassica oleracea var. oleracea]	PLT5_ARATH RecName: Full=Polyol transporter 5; AltName: Full=Protein POLYOL TRANSPORTER 5; Short=AtPLT5; AltName: Full=Sugar-proton symporter PLT5;	A0A3P6G3I8_BRAOL RecName: Full=MFS domain-containing protein {ECO:0000259|PROSITE:PS50850};	Predicted transporter (major facilitator superfamily)	GO:0016021,integral component of membrane; GO:0005886,plasma membrane; GO:0005351,carbohydrate:proton symporter activity; GO:0015591,D-ribose transmembrane transporter activity; GO:0015148,D-xylose transmembrane transporter activity; GO:0005354,galactose transmembrane transporter activity; GO:0005355,glucose transmembrane transporter activity; GO:0015168,glycerol transmembrane transporter activit…	PF00083.27:Sugar (and other) transporter	--	--	--
LOC106317524	28.7735	26.4136	25.1511	308.989	345.186	269.543	1120	1023	918	9995	13542	9133	4.49694	0	0	up	NC_027756.1	15363435	15367633	-	LOC106317524	--	K24917 amino acid permease | (RefSeq) amino acid permease 1 isoform X1 (A)	--	PREDICTED: amino acid permease 1 isoform X1 [Brassica oleracea var. oleracea]	AAP1_ARATH RecName: Full=Amino acid permease 1; AltName: Full=Amino acid transporter AAP1; AltName: Full=Neutral amino acid transporter II;	A0A0D3E5K3_BRAOL RecName: Full=Aa_trans domain-containing protein {ECO:0000259|Pfam:PF01490};	Amino acid transporters	GO:0016021,integral component of membrane; GO:0016020,membrane; GO:0005886,plasma membrane; GO:0015172,acidic amino acid transmembrane transporter activity; GO:0015171,amino acid transmembrane transporter activity; GO:0015180,L-alanine transmembrane transporter activity; GO:0005313,L-glutamate transmembrane transporter activity; GO:0015186,L-glutamine transmembrane transporter activity; GO:001519…	PF01490.21:Transmembrane amino acid transporter protein	--	--	--
LOC106317929	2.6207	2.2388	2.3291	148.745	147.392	165.536	60	51	50	2830	3401	3299	6.98791	0	0	up	NC_027756.1	47686635	47688885	-	LOC106317929	--	--	--	unnamed protein product, partial [Brassica oleracea]	BPA1_ARATH RecName: Full=Binding partner of ACD11 1 {ECO:0000303|PubMed:18845362};	A0A3P6EE01_BRAOL RecName: Full=RRM domain-containing protein {ECO:0000259|PROSITE:PS50102}; Flags: Fragment;	--	GO:0005886,plasma membrane; GO:0009536,plastid; GO:0003723,RNA binding; GO:0050832,defense response to fungus; GO:0034051,negative regulation of plant-type hypersensitive response; GO:0003674,molecular_function; GO:0003676,nucleic acid binding; GO:0005488,binding; GO:0097159,organic cyclic compound binding; GO:1901363,heterocyclic compound binding; GO:0006950,response to stress; GO:0006952,defens…	PF00076.25:RNA recognition motif. (a.k.a. RRM, RBD, or RNP domain)	--	--	--
LOC106318090	16.2846	16.971	17.0103	199.148	197.028	188.791	731	758	716	7429	8914	7377	4.51609	0	0	up	NC_027748.1	39785229	39787930	+	LOC106318090	--	K03283 heat shock 70kDa protein 1/6/8 | (RefSeq) probable mediator of RNA polymerase II transcription subunit 37c (A)	ko03040: Spliceosome; ko04141: Protein processing in endoplasmic reticulum; ko04144: Endocytosis	PREDICTED: probable mediator of RNA polymerase II transcription subunit 37c [Brassica oleracea var. oleracea]	HS704_ARATH RecName: Full=Heat shock 70 kDa protein 4 {ECO:0000303|PubMed:11599561}; AltName: Full=Heat shock cognate 70 kDa protein 4 {ECO:0000303|PubMed:11402207}; AltName: Full=Heat shock cognate protein 70-4 {ECO:0000303|PubMed:11402207}; Short=AtHsc70-4 {ECO:0000303|PubMed:11402207}; AltName: Full=Heat shock protein 70-4 {ECO:0000303|PubMed:11599561}; Short=AtHsp70-4 {ECO:0000303|PubMed:1159…	A0A0D3AE77_BRAOL SubName: Full=Uncharacterized protein {ECO:0000313|EnsemblPlants:Bo1g139130.1};	Molecular chaperones HSP70/HSC70, HSP70 superfamily	GO:0005737,cytoplasm; GO:0005829,cytosol; GO:0005794,Golgi apparatus; GO:0005739,mitochondrion; GO:0005634,nucleus; GO:0009505,plant-type cell wall; GO:0000325,plant-type vacuole; GO:0005886,plasma membrane; GO:0005524,ATP binding; GO:0016887,ATP hydrolysis activity; GO:0140662,ATP-dependent protein folding chaperone; GO:0031072,heat shock protein binding; GO:0051787,misfolded protein binding; GO…	PF00012.23:Hsp70 protein	--	--	--
LOC106319033	1.7645	2.1328	2.0852	324.862	403.707	383.11	74	89	82	11322	17064	13986	8.51589	0	0	up	NC_027756.1	3402112	3406134	+	LOC106319033	--	K24193 MFS transporter, SP family, sugar:H+ symporter | (RefSeq) sugar transport protein 13 (A)	--	PREDICTED: sugar transport protein 13 [Brassica oleracea var. oleracea]	STP13_ARATH RecName: Full=Sugar transport protein 13; AltName: Full=Hexose transporter 13; AltName: Full=Multicopy suppressor of snf4 deficiency protein 1;	A0A0D3E191_BRAOL RecName: Full=MFS domain-containing protein {ECO:0000259|PROSITE:PS50850};	Predicted transporter (major facilitator superfamily)	GO:0016021,integral component of membrane; GO:0005886,plasma membrane; GO:0009506,plasmodesma; GO:0009536,plastid; GO:0009679,hexose:proton symporter activity; GO:0005358,high-affinity glucose:proton symporter activity; GO:0015145,monosaccharide transmembrane transporter activity; GO:0015749,monosaccharide transmembrane transport; GO:0009737,response to abscisic acid; GO:0009651,response to salt …	PF00083.27:Sugar (and other) transporter	--	--	--
LOC106320455	1.4427	2.1572	2.214	305.457	281.152	312.187	41	61	59	7214	8053	7723	8.2512	0	0	up	NW_013617525.1	7179	9309	+	LOC106320455	--	K01757 strictosidine synthase [EC:4.3.3.2] | (RefSeq) protein STRICTOSIDINE SYNTHASE-LIKE 12-like (A)	ko00901: Indole alkaloid biosynthesis; ko01100: Metabolic pathways; ko01110: Biosynthesis of secondary metabolites	PREDICTED: protein STRICTOSIDINE SYNTHASE-LIKE 9 [Brassica oleracea var. oleracea]	SSL9_ARATH RecName: Full=Protein STRICTOSIDINE SYNTHASE-LIKE 9 {ECO:0000303|PubMed:10777701}; Short=AtSSL9 {ECO:0000303|PubMed:10777701}; AltName: Full=Strictosidine synthase 6 {ECO:0000303|PubMed:19121120}; Short=AtSS6 {ECO:0000303|PubMed:19121120}; Flags: Precursor;	A0A0D2ZSA7_BRAOL RecName: Full=Str_synth domain-containing protein {ECO:0000259|Pfam:PF03088};	Predicted alkaloid synthase/Surface mucin Hemomucin	GO:0005829,cytosol; GO:0005783,endoplasmic reticulum; GO:0000325,plant-type vacuole; GO:0009058,biosynthetic process; GO:0008150,biological_process; GO:0008152,metabolic process; GO:0005575,cellular_component; GO:0005622,intracellular anatomical structure; GO:0005737,cytoplasm; GO:0110165,cellular anatomical entity; GO:0012505,endomembrane system; GO:0043226,organelle; GO:0043227,membrane-bounded…	PF03088.19:Strictosidine synthase	--	--	--
LOC106320536	1.8361	2.3067	2.2518	439.403	424.426	438.048	40	50	46	7955	9319	8307	8.64873	0	0	up	NW_013617546.1	26957	28184	-	LOC106320536	--	K09422 transcription factor MYB, plant | (RefSeq) myb-related protein 305 (A)	--	PREDICTED: myb-related protein 305 [Brassica oleracea var. oleracea]	MYB78_ARATH RecName: Full=Transcription factor MYB78 {ECO:0000303|PubMed:9839469}; AltName: Full=Myb-related protein 78 {ECO:0000303|PubMed:9839469}; Short=AtMYB78 {ECO:0000303|PubMed:9839469};	A0A3P6C5R5_BRAOL SubName: Full=Uncharacterized protein {ECO:0000313|EMBL:VDD03832.1};	Transcription factor, Myb superfamily	GO:0005634,nucleus; GO:0003700,DNA-binding transcription factor activity; GO:0043565,sequence-specific DNA binding; GO:0000976,transcription cis-regulatory region binding; GO:0006355,regulation of DNA-templated transcription; GO:0009737,response to abscisic acid; GO:1902074,response to salt; GO:0003674,molecular_function; GO:0140110,transcription regulator activity; GO:0003676,nucleic acid bindin…	PF00249.34:Myb-like DNA-binding domain	MYB	TF	MYB->MYB
LOC106320974	56.1456	56.4277	54.7966	610.983	636.912	619.497	1108	1108	1014	10020	12668	10642	4.45738	0	0	up	NW_013617716.1	10411	11526	-	LOC106320974	--	K00799 glutathione S-transferase [EC:2.5.1.18] | (RefSeq) glutathione S-transferase F3 (A)	ko00480: Glutathione metabolism; ko01100: Metabolic pathways	glutathione S-transferase F3 [Brassica rapa]	GSTF3_ARATH RecName: Full=Glutathione S-transferase F3; Short=AtGSTF3; EC=2.5.1.18; AltName: Full=GST class-phi member 3; AltName: Full=Glutathione S-transferase 16;	A0A3P6A7R1_BRACM RecName: Full=Glutathione transferase {ECO:0000256|ARBA:ARBA00012452}; EC=2.5.1.18 {ECO:0000256|ARBA:ARBA00012452};	Glutathione S-transferase	GO:0005737,cytoplasm; GO:0005829,cytosol; GO:0005739,mitochondrion; GO:0043295,glutathione binding; GO:0004364,glutathione transferase activity; GO:0006749,glutathione metabolic process; GO:0002239,response to oomycetes; GO:0009407,toxin catabolic process; GO:0003674,molecular_function; GO:0005488,binding; GO:0033218,amide binding; GO:0042277,peptide binding; GO:0043167,ion binding; GO:0043168,an…	PF02798.23:Glutathione S-transferase, N-terminal domain	--	--	--
LOC106321648	44.6565	40.779	42.5406	4809.77	5471.26	4998.3	1499	1362	1339	134170	185101	146049	7.87705	0	0	up	NC_027749.1	1595164	1597949	+	LOC106321648	--	K00261 glutamate dehydrogenase (NAD(P)+) [EC:1.4.1.3] | (RefSeq) glutamate dehydrogenase 2-like (A)	ko00220: Arginine biosynthesis; ko00250: Alanine, aspartate and glutamate metabolism; ko00910: Nitrogen metabolism; ko01100: Metabolic pathways; ko01200: Carbon metabolism	PREDICTED: glutamate dehydrogenase 2-like [Brassica oleracea var. oleracea]	DHE2_ARATH RecName: Full=Glutamate dehydrogenase 2; Short=GDH 2; EC=1.4.1.3;	A0A3P6CS83_BRAOL RecName: Full=Glutamate dehydrogenase {ECO:0000256|PIRNR:PIRNR000185};	Glutamate/leucine/phenylalanine/valine dehydrogenases	GO:0005739,mitochondrion; GO:0000325,plant-type vacuole; GO:0005886,plasma membrane; GO:0005524,ATP binding; GO:0050897,cobalt ion binding; GO:0005507,copper ion binding; GO:0004352,glutamate dehydrogenase (NAD+) activity; GO:0004354,glutamate dehydrogenase (NADP+) activity; GO:0004353,glutamate dehydrogenase [NAD(P)+] activity; GO:0008270,zinc ion binding; GO:0006538,glutamate catabolic process;…	PF00208.24:Glutamate/Leucine/Phenylalanine/Valine dehydrogenase	--	--	--
LOC106322434	20.3105	19.8197	17.8853	256.015	266.407	247.654	482	468	398	5049	6372	5116	4.70775	0	0	up	NC_027749.1	19389252	19390921	-	LOC106322434	--	--	--	PREDICTED: uncharacterized protein LOC106322434 [Brassica oleracea var. oleracea]	--	A0A3P6D8X5_BRAOL RecName: Full=DUF569 domain-containing protein {ECO:0000259|Pfam:PF04601};	--	--	PF04601.16:Domain of unknown function (DUF569)	--	--	--
LOC106322610	1.24	1.5133	1.4405	231.762	241.913	214.159	56	68	61	8698	11011	8419	8.33284	0	0	up	NC_027749.1	15710876	15714133	+	LOC106322610	--	K01809 mannose-6-phosphate isomerase [EC:5.3.1.8] | (RefSeq) mannose-6-phosphate isomerase 2 (A)	ko00051: Fructose and mannose metabolism; ko00520: Amino sugar and nucleotide sugar metabolism; ko01100: Metabolic pathways; ko01110: Biosynthesis of secondary metabolites; ko01240: Biosynthesis of cofactors; ko01250: Biosynthesis of nucleotide sugars	PREDICTED: mannose-6-phosphate isomerase 2 [Brassica oleracea var. oleracea]	MPI2_ARATH RecName: Full=Mannose-6-phosphate isomerase 2; EC=5.3.1.8 {ECO:0000269|PubMed:18755683}; AltName: Full=Phosphohexomutase 2; AltName: Full=Phosphomannose isomerase 2; Short=PMI2; AltName: Full=Protein DARK INDUCIBLE 9;	A0A0D3ANI0_BRAOL RecName: Full=Mannose-6-phosphate isomerase {ECO:0000256|ARBA:ARBA00011956, ECO:0000256|RuleBase:RU000611}; EC=5.3.1.8 {ECO:0000256|ARBA:ARBA00011956, ECO:0000256|RuleBase:RU000611};	Mannose-6-phosphate isomerase	GO:0005829,cytosol; GO:0004476,mannose-6-phosphate isomerase activity; GO:0008270,zinc ion binding; GO:0009298,GDP-mannose biosynthetic process; GO:0019853,L-ascorbic acid biosynthetic process; GO:0009646,response to absence of light; GO:0046686,response to cadmium ion; GO:0046680,response to DDT; GO:0033591,response to L-ascorbic acid; GO:0009744,response to sucrose; GO:0010043,response to zinc …	PF20511.1:Phosphomannose isomerase type I, catalytic domain	--	--	--
LOC106322928	0.6094	0.8166	1.1102	412.404	451.895	427.459	24	32	41	13498	17938	14655	9.97393	0	0	up	NC_027749.1	41467245	41472831	-	LOC106322928	--	K14445 solute carrier family 13 (sodium-dependent dicarboxylate transporter), member 2/3/5 | (RefSeq) tonoplast dicarboxylate transporter (A)	--	PREDICTED: tonoplast dicarboxylate transporter [Brassica oleracea var. oleracea]	TDT_ARATH RecName: Full=Tonoplast dicarboxylate transporter; Short=AttDT; AltName: Full=Sodium-dicarboxylate cotransporter-like; Short=AtSDAT; AltName: Full=Vacuolar malate transporter;	A0A078HRX8_BRANA SubName: Full=(rape) hypothetical protein {ECO:0000313|EMBL:CAF1919625.1}; SubName: Full=BnaC02g33350D protein {ECO:0000313|EMBL:CDY40557.1};	Na+/dicarboxylate, Na+/tricarboxylate and phosphate transporters	GO:0016021,integral component of membrane; GO:0005774,vacuolar membrane; GO:0005773,vacuole; GO:0015140,malate transmembrane transporter activity; GO:0098656,anion transmembrane transport; GO:0015743,malate transport; GO:0051453,regulation of intracellular pH; GO:0003674,molecular_function; GO:0005215,transporter activity; GO:0005310,dicarboxylic acid transmembrane transporter activity; GO:000534…	PF00939.22:Sodium:sulfate symporter transmembrane region	--	--	--
LOC106323071	2.7248	2.4342	3.9283	1964.62	1730.44	2095.96	54	48	73	32356	34564	36158	10.2989	0	0	up	NC_027749.1	13389082	13390385	+	LOC106323071	--	--	--	PREDICTED: uncharacterized protein LOC106323071 [Brassica oleracea var. oleracea]	--	A0A078J6B4_BRANA SubName: Full=(rape) hypothetical protein {ECO:0000313|EMBL:CAF1898860.1}; SubName: Full=BnaC02g45000D protein {ECO:0000313|EMBL:CDY60088.1};	--	--	PF06521.14:PAR1 protein	--	--	--
LOC106324010	4.9807	4.7327	5.1829	128.405	138.76	120.019	165	156	161	3535	4633	3461	5.67528	0	0	up	NC_027748.1	1313308	1314997	-	LOC106324010	--	K20858 calcium uniporter protein, mitochondrial | (RefSeq) calcium uniporter protein 1, mitochondrial (A)	--	PREDICTED: calcium uniporter protein 1, mitochondrial [Brassica oleracea var. oleracea]	MCU1_ARATH RecName: Full=Calcium uniporter protein 1, mitochondrial; Flags: Precursor;	A0A0D3A1G1_BRAOL RecName: Full=Calcium uniporter protein {ECO:0000256|RuleBase:RU367035};	Uncharacterized conserved protein	GO:0031305,integral component of mitochondrial inner membrane; GO:0005739,mitochondrion; GO:1990246,uniplex complex; GO:0005262,calcium channel activity; GO:0015292,uniporter activity; GO:0036444,calcium import into the mitochondrion; GO:0051560,mitochondrial calcium ion homeostasis; GO:0003674,molecular_function; GO:0005215,transporter activity; GO:0005216,ion channel activity; GO:0005261,cation…	PF04678.16:Mitochondrial calcium uniporter	--	--	--
LOC106324414	1.9685	1.9513	2.2431	1822.01	1826.41	1852.75	73	72	78	56149	68262	59807	10.7817	0	0	up	NC_027748.1	913422	919404	-	LOC106324414	--	K00517 indol-3-yl-methylglucosinolate hydroxylase [EC:1.14.-.-] | (RefSeq) cytochrome P450 81F1-like (A)	--	hypothetical protein IGI04_000147 [Brassica rapa subsp. trilocularis]	C81F1_ARATH RecName: Full=Cytochrome P450 81F1 {ECO:0000305}; EC=1.14.-.- {ECO:0000305};	A0A0D3A194_BRAOL SubName: Full=Uncharacterized protein {ECO:0000313|EnsemblPlants:Bo1g003710.1};	Cytochrome P450 CYP2 subfamily	GO:0005783,endoplasmic reticulum; GO:0016021,integral component of membrane; GO:0016020,membrane; GO:0020037,heme binding; GO:0005506,iron ion binding; GO:0004497,monooxygenase activity; GO:0016709,oxidoreductase activity, acting on paired donors, with incorporation or reduction of molecular oxygen, NAD(P)H as one donor, and incorporation of one atom of oxygen; GO:0042343,indole glucosinolate met…	PF00067.25:Cytochrome P450	--	--	--
LOC106324966	6.016	4.7679	5.5726	295.818	273.179	255.16	175	138	152	7151	8009	6461	6.63184	0	0	up	NC_027749.1	45464553	45467552	+	LOC106324966	--	K01728 pectate lyase [EC:4.2.2.2] | (RefSeq) putative pectate lyase 11 (A)	ko00040: Pentose and glucuronate interconversions; ko01100: Metabolic pathways	PREDICTED: putative pectate lyase 11 [Brassica oleracea var. oleracea]	PLY11_ARATH RecName: Full=Putative pectate lyase 11; EC=4.2.2.2; Flags: Precursor;	A0A0D3AW72_BRAOL RecName: Full=Pectate lyase {ECO:0000256|ARBA:ARBA00012272, ECO:0000256|RuleBase:RU361123}; EC=4.2.2.2 {ECO:0000256|ARBA:ARBA00012272, ECO:0000256|RuleBase:RU361123};	--	GO:0005829,cytosol; GO:0046872,metal ion binding; GO:0030570,pectate lyase activity; GO:0045490,pectin catabolic process; GO:0009624,response to nematode; GO:0003674,molecular_function; GO:0005488,binding; GO:0043167,ion binding; GO:0043169,cation binding; GO:0003824,catalytic activity; GO:0016829,lyase activity; GO:0016835,carbon-oxygen lyase activity; GO:0016837,carbon-oxygen lyase activity, ac…	PF00544.22:Pectate lyase	--	--	--
LOC106325036	25.8506	27.384	25.9339	2796.31	2865.37	3216.39	759	800	714	68229	84792	82205	7.79037	0	0	up	NC_027748.1	8002040	8004099	-	LOC106325036	--	K01183 chitinase [EC:3.2.1.14] | (RefSeq) chitotriosidase-1-like (A)	ko00520: Amino sugar and nucleotide sugar metabolism; ko01100: Metabolic pathways	PREDICTED: chitotriosidase-1-like [Brassica oleracea var. oleracea]	CHIC_ARATH RecName: Full=Class V chitinase {ECO:0000303|PubMed:22936594}; Short=AtChiC {ECO:0000303|PubMed:22936594}; EC=3.2.1.14 {ECO:0000269|PubMed:21390509, ECO:0000269|PubMed:22936594}; EC=3.2.1.200 {ECO:0000269|PubMed:21390509}; Flags: Precursor;	A0A0D3A4H8_BRAOL RecName: Full=GH18 domain-containing protein {ECO:0000259|PROSITE:PS51910};	Chitinase	GO:0005576,extracellular region; GO:0099503,secretory vesicle; GO:0008061,chitin binding; GO:0004568,chitinase activity; GO:0008843,endochitinase activity; GO:0035885,exochitinase activity; GO:0006032,chitin catabolic process; GO:0000272,polysaccharide catabolic process; GO:0009737,response to abscisic acid; GO:0009753,response to jasmonic acid; GO:0009651,response to salt stress; GO:0003674,mole…	PF00704.31:Glycosyl hydrolases family 18	--	--	--
LOC106325328	2.5764	3.2733	3.4733	709.312	666.847	786.057	53	67	67	12126	13826	14076	8.83898	0	0	up	NC_027749.1	27372973	27374270	-	LOC106325328	--	K08234 glyoxylase I family protein | (RefSeq) uncharacterized protein LOC106335227 isoform X1 (A)	--	unnamed protein product, partial [Brassica rapa]	GLYI4_ARATH RecName: Full=Glyoxylase I 4 {ECO:0000303|PubMed:30483284, ECO:0000303|PubMed:31652571}; Short=AtGLXI-like;4 {ECO:0000303|PubMed:30483284}; Short=AtGLYI4 {ECO:0000303|PubMed:21213008};	A0A3P6AIQ7_BRACM SubName: Full=(field mustard) hypothetical protein {ECO:0000313|EMBL:CAG7893999.1}; Flags: Fragment;	--	GO:0005737,cytoplasm; GO:0005886,plasma membrane; GO:0016829,lyase activity; GO:0140041,cellular detoxification of methylglyoxal; GO:0006952,defense response; GO:0009787,regulation of abscisic acid-activated signaling pathway; GO:2000022,regulation of jasmonic acid mediated signaling pathway; GO:2000031,regulation of salicylic acid mediated signaling pathway; GO:0009409,response to cold; GO:00094…	PF00903.28:Glyoxalase/Bleomycin resistance protein/Dioxygenase superfamily	--	--	--
LOC106326018	4.8845	5.9365	5.9763	240.482	217.334	240.892	129	156	148	5278	5785	5538	6.35602	0	0	up	NC_027748.1	37055544	37057103	-	LOC106326018	--	K13051 L-asparaginase / beta-aspartyl-peptidase [EC:3.5.1.1 3.4.19.5] | (RefSeq) probable isoaspartyl peptidase/L-asparaginase 2 (A)	ko00250: Alanine, aspartate and glutamate metabolism; ko00460: Cyanoamino acid metabolism; ko01100: Metabolic pathways; ko01110: Biosynthesis of secondary metabolites	PREDICTED: probable isoaspartyl peptidase/L-asparaginase 2 [Brassica oleracea var. oleracea]	ASPGB_ARATH RecName: Full=Probable isoaspartyl peptidase/L-asparaginase 2; EC=3.4.19.5; AltName: Full=L-asparagine amidohydrolase 2; Contains: RecName: Full=Isoaspartyl peptidase/L-asparaginase 2 subunit alpha; Contains: RecName: Full=Isoaspartyl peptidase/L-asparaginase 2 subunit beta; Flags: Precursor;	A0A0D3AD71_BRAOL SubName: Full=Uncharacterized protein {ECO:0000313|EnsemblPlants:Bo1g123690.1};	Asparaginase	GO:0005737,cytoplasm; GO:0004067,asparaginase activity; GO:0008798,beta-aspartyl-peptidase activity; GO:0016540,protein autoprocessing; GO:0003674,molecular_function; GO:0003824,catalytic activity; GO:0016787,hydrolase activity; GO:0016810,hydrolase activity, acting on carbon-nitrogen (but not peptide) bonds; GO:0016811,hydrolase activity, acting on carbon-nitrogen (but not peptide) bonds, in lin…	PF01112.21:Asparaginase	--	--	--
LOC106326181	5.6274	8.1209	7.181	355.74	359.726	350.667	234	336	280	12293	15076	12693	6.64322	0	0	up	NC_027748.1	963628	965982	-	LOC106326181	--	K14487 auxin responsive GH3 gene family | (RefSeq) indole-3-acetic acid-amido synthetase GH3.2 (A)	ko04075: Plant hormone signal transduction	PREDICTED: indole-3-acetic acid-amido synthetase GH3.2 [Brassica oleracea var. oleracea]	GH33_ARATH RecName: Full=Indole-3-acetic acid-amido synthetase GH3.3; EC=6.3.2.-; AltName: Full=Auxin-responsive GH3-like protein 3; Short=AtGH3-3;	A0A0D3A1A0_BRAOL SubName: Full=Uncharacterized protein {ECO:0000313|EnsemblPlants:Bo1g004760.1};	--	GO:0005737,cytoplasm; GO:0016881,acid-amino acid ligase activity; GO:0010279,indole-3-acetic acid amido synthetase activity; GO:0010252,auxin homeostasis; GO:0003674,molecular_function; GO:0003824,catalytic activity; GO:0016874,ligase activity; GO:0016879,ligase activity, forming carbon-nitrogen bonds; GO:0008150,biological_process; GO:0042592,homeostatic process; GO:0048878,chemical homeostasis;…	PF03321.16:GH3 auxin-responsive promoter	--	--	--
LOC106326285	1.7066	1.4786	1.82	195.658	215.045	217.955	58	50	58	5526	7366	6448	7.95457	0	0	up	NC_027748.1	9259244	9264995	-	LOC106326285	--	K03327 multidrug resistance protein, MATE family | (RefSeq) protein TRANSPARENT TESTA 12-like (A)	--	PREDICTED: protein TRANSPARENT TESTA 12-like [Brassica oleracea var. oleracea]	DTX39_ARATH RecName: Full=Protein DETOXIFICATION 39 {ECO:0000303|PubMed:11739388}; Short=AtDTX39 {ECO:0000303|PubMed:11739388}; AltName: Full=Multidrug and toxic compound extrusion protein 39 {ECO:0000305}; Short=MATE protein 39 {ECO:0000305};	A0A3P6G4C4_BRAOL RecName: Full=Protein DETOXIFICATION {ECO:0000256|RuleBase:RU004914}; AltName: Full=Multidrug and toxic compound extrusion protein {ECO:0000256|RuleBase:RU004914};	Uncharacterized membrane protein, predicted efflux pump	GO:0016021,integral component of membrane; GO:0016020,membrane; GO:0015297,antiporter activity; GO:0022857,transmembrane transporter activity; GO:0042910,xenobiotic transmembrane transporter activity; GO:1990961,xenobiotic detoxification by transmembrane export across the plasma membrane; GO:0003674,molecular_function; GO:0005215,transporter activity; GO:0015291,secondary active transmembrane tra…	PF01554.21:MatE	--	--	--
LOC106326669	0.6822	0.6856	0.6643	416.996	427.38	458.203	23	23	21	11683	14522	13447	10.3057	0	0	up	NC_027749.1	47069475	47071167	-	LOC106326669	--	K26380 thiohydroximate-O-sulfate sulfate/sulfur-lyase (nitrile-forming) [EC:4.8.1.5] | (RefSeq) nitrile-specifier protein 5-like (A)	--	PREDICTED: nitrile-specifier protein 5-like [Brassica oleracea var. oleracea]	NSP5_ARATH RecName: Full=Nitrile-specifier protein 5; Short=AtNSP5;	A0A3P6DS51_BRAOL SubName: Full=Uncharacterized protein {ECO:0000313|EMBL:VDD26581.1};	Kelch repeat-containing proteins	GO:0005829,cytosol; GO:0005634,nucleus; GO:0009536,plastid; GO:0030234,enzyme regulator activity; GO:0019762,glucosinolate catabolic process; GO:0080028,nitrile biosynthetic process; GO:0003674,molecular_function; GO:0098772,molecular function regulator activity; GO:0006082,organic acid metabolic process; GO:0006790,sulfur compound metabolic process; GO:0006807,nitrogen compound metabolic process…	PF13418.9:Galactose oxidase, central domain	--	--	--
LOC106326976	5.8929	6.0434	6.1562	95.4165	95.8173	90.5389	147	150	144	1978	2409	1966	4.93747	0	0	up	NC_027749.1	41496993	41499270	-	LOC106326976	--	--	--	hypothetical protein F2Q68_00011036 [Brassica cretica]	NUDT2_ARATH RecName: Full=Nudix hydrolase 2 {ECO:0000303|PubMed:15878881}; Short=AtNUDT2 {ECO:0000303|PubMed:15878881}; EC=3.6.1.- {ECO:0000269|PubMed:15878881}; AltName: Full=ADP-ribose pyrophosphatase {ECO:0000303|PubMed:15878881}; EC=3.6.1.13 {ECO:0000269|PubMed:15878881}; AltName: Full=NADH pyrophosphatase {ECO:0000303|PubMed:15878881}; EC=3.6.1.22 {ECO:0000269|PubMed:15878881};	A0A0D3AV04_BRAOL RecName: Full=Nudix hydrolase {ECO:0000256|RuleBase:RU368106}; Short=AtNUDT {ECO:0000256|RuleBase:RU368106}; EC=3.6.1.13 {ECO:0000256|RuleBase:RU368106}; EC=3.6.1.22 {ECO:0000256|RuleBase:RU368106}; AltName: Full=ADP-ribose pyrophosphatase {ECO:0000256|RuleBase:RU368106}; AltName: Full=NADH pyrophosphatase {ECO:0000256|RuleBase:RU368106};	Predicted NUDIX hydrolase FGF-2 and related proteins	GO:0005829,cytosol; GO:0047631,ADP-ribose diphosphatase activity; GO:0046872,metal ion binding; GO:0051287,NAD binding; GO:0000210,NAD+ diphosphatase activity; GO:0035529,NADH pyrophosphatase activity; GO:0006979,response to oxidative stress; GO:0003674,molecular_function; GO:0003824,catalytic activity; GO:0016462,pyrophosphatase activity; GO:0016787,hydrolase activity; GO:0016817,hydrolase activ…	PF18290.4:Nudix hydrolase domain	--	--	--
LOC106327099	33.006	32.6151	32.6836	413.837	417.536	387.627	1847	1816	1715	19245	23549	18882	4.60775	0	0	up	NC_027749.1	47617611	47623519	-	LOC106327099	--	K15920 xylan 1,4-beta-xylosidase [EC:3.2.1.37] | (RefSeq) beta-D-xylosidase 4 (A)	ko00520: Amino sugar and nucleotide sugar metabolism; ko01100: Metabolic pathways	PREDICTED: beta-D-xylosidase 1 [Brassica oleracea var. oleracea]	BXL1_ARATH RecName: Full=Beta-D-xylosidase 1; Short=AtBXL1; EC=3.2.1.-; AltName: Full=Alpha-L-arabinofuranosidase; EC=3.2.1.55; Flags: Precursor;	A0A0D3AX14_BRAOL RecName: Full=Fn3_like domain-containing protein {ECO:0000259|SMART:SM01217};	--	GO:0048046,apoplast; GO:0009536,plastid; GO:0046556,alpha-L-arabinofuranosidase activity; GO:0009044,xylan 1,4-beta-xylosidase activity; GO:0031222,arabinan catabolic process; GO:0010214,seed coat development; GO:0045493,xylan catabolic process; GO:0003674,molecular_function; GO:0003824,catalytic activity; GO:0004553,hydrolase activity, hydrolyzing O-glycosyl compounds; GO:0016787,hydrolase activ…	PF01915.25:Glycosyl hydrolase family 3 C-terminal domain	--	--	--
LOC106327660	61.255	64.973	63.8833	883.909	887.503	774.002	2401	2534	2348	28792	35061	26409	4.71525	0	0	up	NC_027749.1	46905228	46907895	-	LOC106327660	--	K00318 proline dehydrogenase [EC:1.5.5.2] | (RefSeq) proline dehydrogenase 1, mitochondrial-like (A)	ko00330: Arginine and proline metabolism; ko01100: Metabolic pathways; ko01110: Biosynthesis of secondary metabolites	PREDICTED: proline dehydrogenase 1, mitochondrial-like [Brassica oleracea var. oleracea]	PROD1_ARATH RecName: Full=Proline dehydrogenase 1, mitochondrial; EC=1.5.5.2 {ECO:0000305|PubMed:8776899}; AltName: Full=Osmotic stress-induced proline dehydrogenase; AltName: Full=Proline oxidase; AltName: Full=Protein EARLY RESPONSIVE TO DEHYDRATION 5; Flags: Precursor;	A0A078HDI3_BRANA RecName: Full=Proline dehydrogenase {ECO:0000256|ARBA:ARBA00012695, ECO:0000256|RuleBase:RU364054}; EC=1.5.5.2 {ECO:0000256|ARBA:ARBA00012695, ECO:0000256|RuleBase:RU364054};	Proline oxidase	GO:0005739,mitochondrion; GO:0071949,FAD binding; GO:0004657,proline dehydrogenase activity; GO:0071456,cellular response to hypoxia; GO:0042742,defense response to bacterium; GO:0010133,proline catabolic process to glutamate; GO:0006979,response to oxidative stress; GO:0009414,response to water deprivation; GO:0000166,nucleotide binding; GO:0003674,molecular_function; GO:0005488,binding; GO:0036…	PF01619.21:Proline dehydrogenase	--	--	--
LOC106328229	4.5519	4.4881	4.1182	82.0067	74.6383	75.043	211	207	179	3159	3487	3028	5.11544	0	0	up	NC_027750.1	12933235	12936152	-	LOC106328229	--	--	--	PREDICTED: patatin-like protein 6 [Brassica oleracea var. oleracea]	PLP6_ARATH RecName: Full=Patatin-like protein 6; Short=AtPLP6; EC=3.1.1.-; AltName: Full=Patatin-related phospholipase A IIIalpha; Short=pPLAIIIa; AltName: Full=Phospholipase A IIB; Short=AtPLAIIB;	A0A0D3B5U6_BRAOL RecName: Full=Patatin {ECO:0000256|RuleBase:RU361262}; EC=3.1.1.- {ECO:0000256|RuleBase:RU361262};	Ca2+-independent phospholipase A2	GO:0005886,plasma membrane; GO:0016787,hydrolase activity; GO:0016298,lipase activity; GO:0004620,phospholipase activity; GO:0006952,defense response; GO:0016042,lipid catabolic process; GO:0003674,molecular_function; GO:0003824,catalytic activity; GO:0016788,hydrolase activity, acting on ester bonds; GO:0006950,response to stress; GO:0008150,biological_process; GO:0050896,response to stimulus; G…	PF01734.25:Patatin-like phospholipase	--	--	--
LOC106328543	12.628	11.7633	11.3142	100.788	96.6554	93.1601	588	545	494	3900	4536	3776	4.00222	0	0	up	NC_027750.1	21710701	21713855	-	LOC106328543	--	K16280 E3 ubiquitin-protein ligase RGLG [EC:2.3.2.27] | (RefSeq) E3 ubiquitin-protein ligase RGLG1 (A)	--	PREDICTED: E3 ubiquitin-protein ligase RGLG1 [Brassica oleracea var. oleracea]	RGLG1_ARATH RecName: Full=E3 ubiquitin-protein ligase RGLG1 {ECO:0000305}; EC=2.3.2.27 {ECO:0000305}; AltName: Full=RING domain ligase 1 {ECO:0000303|PubMed:17586653};	A0A0D3B986_BRAOL RecName: Full=RING-type E3 ubiquitin transferase {ECO:0000256|ARBA:ARBA00012483}; EC=2.3.2.27 {ECO:0000256|ARBA:ARBA00012483};	Copine	GO:0005634,nucleus; GO:0005886,plasma membrane; GO:0046872,metal ion binding; GO:0061630,ubiquitin protein ligase activity; GO:0004842,ubiquitin-protein transferase activity; GO:0009738,abscisic acid-activated signaling pathway; GO:0080148,negative regulation of response to water deprivation; GO:0009789,positive regulation of abscisic acid-activated signaling pathway; GO:0070534,protein K63-linke…	PF07002.19:Copine	--	--	--
LOC106328576	8.4359	8.6502	10.0704	432.113	498.942	342.615	444	453	497	18900	26467	15697	6.5172	0	0	up	NC_027750.1	64790731	64794222	-	LOC106328576	--	K06617 raffinose synthase [EC:2.4.1.82] | (RefSeq) probable galactinol--sucrose galactosyltransferase 1 isoform X1 (A)	ko00052: Galactose metabolism; ko01100: Metabolic pathways	PREDICTED: probable galactinol--sucrose galactosyltransferase 1 isoform X1 [Brassica oleracea var. oleracea]	RFS1_ARATH RecName: Full=Probable galactinol--sucrose galactosyltransferase 1; EC=2.4.1.82; AltName: Full=Protein SEED IMBIBITION 1; AltName: Full=Raffinose synthase 1;	A0A0D3BNB5_BRAOL RecName: Full=Galactinol--sucrose galactosyltransferase {ECO:0000256|ARBA:ARBA00012708}; EC=2.4.1.82 {ECO:0000256|ARBA:ARBA00012708};	--	GO:0047274,galactinol-sucrose galactosyltransferase activity; GO:0005975,carbohydrate metabolic process; GO:0003674,molecular_function; GO:0003824,catalytic activity; GO:0008378,galactosyltransferase activity; GO:0016740,transferase activity; GO:0016757,glycosyltransferase activity; GO:0016758,hexosyltransferase activity; GO:0008150,biological_process; GO:0008152,metabolic process; GO:0044238,pri…	PF05691.15:Raffinose synthase or seed imbibition protein Sip1	--	--	--
LOC106328920	10.1859	7.4537	8.56	596.754	624.22	596.828	217	158	171	10565	13403	11068	7.09675	0	0	up	NC_027750.1	61588373	61590017	+	LOC106328920	--	K08235 xyloglucan:xyloglucosyl transferase [EC:2.4.1.207] | (RefSeq) xyloglucan endotransglucosylase/hydrolase protein 24-like (A)	--	unnamed protein product [Brassica napus]	XTH24_ARATH RecName: Full=Xyloglucan endotransglucosylase/hydrolase protein 24; Short=At-XTH24; Short=XTH-24; EC=2.4.1.207; AltName: Full=Endo-xyloglucan transferase; AltName: Full=Meristem protein 5; Short=MERI-5 protein; Short=MERI5 protein; AltName: Full=Xyloglucan endo-1,4-beta-D-glucanase; Flags: Precursor;	A0A816ILB5_BRANA RecName: Full=Xyloglucan endotransglucosylase/hydrolase {ECO:0000256|RuleBase:RU361120}; EC=2.4.1.207 {ECO:0000256|RuleBase:RU361120};	--	GO:0048046,apoplast; GO:0005737,cytoplasm; GO:0005794,Golgi apparatus; GO:0009505,plant-type cell wall; GO:0005886,plasma membrane; GO:0099503,secretory vesicle; GO:0004553,hydrolase activity, hydrolyzing O-glycosyl compounds; GO:0030247,polysaccharide binding; GO:0016762,xyloglucan:xyloglucosyl transferase activity; GO:0042546,cell wall biogenesis; GO:0009828,plant-type cell wall loosening; GO:0…	PF00722.24:Glycosyl hydrolases family 16	--	--	--
LOC106328997	25.2039	24.5467	25.4042	958.658	942.004	947.865	711	689	672	22474	26783	23276	6.22188	0	0	up	NC_027750.1	36438044	36440091	+	LOC106328997	--	--	--	PREDICTED: probable nitronate monooxygenase [Brassica oleracea var. oleracea]	--	A0A3P6BGY2_BRAOL SubName: Full=Uncharacterized protein {ECO:0000313|EMBL:VDC95258.1};	--	GO:0018580,nitronate monooxygenase activity; GO:0003674,molecular_function; GO:0003824,catalytic activity; GO:0004497,monooxygenase activity; GO:0016491,oxidoreductase activity; GO:0016701,oxidoreductase activity, acting on single donors with incorporation of molecular oxygen; GO:0016703,oxidoreductase activity, acting on single donors with incorporation of molecular oxygen, incorporation of one …	PF03060.18:Nitronate monooxygenase	--	--	--
LOC106329033	14.267	13.9458	15.8923	453.009	428.497	492.534	292	284	305	7705	8839	8775	5.9418	0	0	up	NC_027750.1	4315452	4317079	-	LOC106329033	--	--	--	PREDICTED: glycine-rich protein A3-like [Brassica oleracea var. oleracea]	--	A0A3P6ARC1_BRAOL SubName: Full=Uncharacterized protein {ECO:0000313|EMBL:VDC86691.1};	--	--	--	--	--	--
LOC106329348	4.0743	3.1156	2.9518	128.99	138.148	122.279	184	140	125	4841	6288	4807	6.24111	0	0	up	NC_027750.1	35096166	35099201	-	LOC106329348	--	K01610 phosphoenolpyruvate carboxykinase (ATP) [EC:4.1.1.49] | (RefSeq) phosphoenolpyruvate carboxykinase [ATP] (A)	ko00010: Glycolysis / Gluconeogenesis; ko00020: Citrate cycle (TCA cycle); ko00620: Pyruvate metabolism; ko00710: Carbon fixation in photosynthetic organisms; ko01100: Metabolic pathways; ko01110: Biosynthesis of secondary metabolites; ko01200: Carbon metabolism	hypothetical protein Bca52824_040281 [Brassica carinata]	PCKA2_ARATH RecName: Full=Phosphoenolpyruvate carboxykinase (ATP) 2 {ECO:0000303|PubMed:14671017, ECO:0000303|PubMed:17283014}; Short=PEP carboxykinase 2 {ECO:0000303|PubMed:14671017, ECO:0000303|PubMed:17283014}; Short=PEPCK 2 {ECO:0000303|PubMed:14671017, ECO:0000303|PubMed:17283014}; EC=4.1.1.49 {ECO:0000250|UniProtKB:Q9T074};	A0A0D3BEP1_BRAOL RecName: Full=Phosphoenolpyruvate carboxykinase (ATP) {ECO:0000256|ARBA:ARBA00012363}; EC=4.1.1.49 {ECO:0000256|ARBA:ARBA00012363};	--	GO:0005737,cytoplasm; GO:0005524,ATP binding; GO:0016301,kinase activity; GO:0046872,metal ion binding; GO:0004612,phosphoenolpyruvate carboxykinase (ATP) activity; GO:0006094,gluconeogenesis; GO:0016310,phosphorylation; GO:0000166,nucleotide binding; GO:0003674,molecular_function; GO:0005488,binding; GO:0017076,purine nucleotide binding; GO:0030554,adenyl nucleotide binding; GO:0032553,ribonucle…	PF01293.23:Phosphoenolpyruvate carboxykinase	--	--	--
LOC106329425	16.119	19.9623	20.196	1098.13	1068.88	1175.25	366	451	430	20721	24461	23229	6.86856	0	0	up	NC_027750.1	14608779	14610410	-	LOC106329425	--	K01183 chitinase [EC:3.2.1.14] | (RefSeq) basic endochitinase CHB4 (A)	ko00520: Amino sugar and nucleotide sugar metabolism; ko01100: Metabolic pathways	PREDICTED: basic endochitinase CHB4 [Brassica oleracea var. oleracea]	CHI4_BRANA RecName: Full=Basic endochitinase CHB4; EC=3.2.1.14; Flags: Precursor;	A0A0D3B6J1_BRAOL RecName: Full=Chitin-binding type-1 domain-containing protein {ECO:0000259|PROSITE:PS50941};	Predicted chitinase	GO:0005615,extracellular space; GO:0008061,chitin binding; GO:0004568,chitinase activity; GO:0016998,cell wall macromolecule catabolic process; GO:0006032,chitin catabolic process; GO:0006952,defense response; GO:0000272,polysaccharide catabolic process; GO:0003674,molecular_function; GO:0005488,binding; GO:0097367,carbohydrate derivative binding; GO:0003824,catalytic activity; GO:0004553,hydrola…	PF00182.22:Chitinase class I	--	--	--
LOC106329559	3.254	4.3012	4.4132	182.376	192.453	199.058	92	121	117	4285	5484	4899	6.56056	0	0	up	NC_027750.1	54324493	54328269	-	LOC106329559	--	K00083 cinnamyl-alcohol dehydrogenase [EC:1.1.1.195] | (RefSeq) cinnamyl alcohol dehydrogenase 8 (A)	ko00940: Phenylpropanoid biosynthesis; ko01100: Metabolic pathways; ko01110: Biosynthesis of secondary metabolites	PREDICTED: cinnamyl alcohol dehydrogenase 8 [Brassica oleracea var. oleracea]	CADH8_ARATH RecName: Full=Cinnamyl alcohol dehydrogenase 8 {ECO:0000303|PubMed:14745009}; Short=AtCAD8 {ECO:0000303|PubMed:14745009}; EC=1.1.1.195 {ECO:0000269|PubMed:14745009}; AltName: Full=NAD-dependent mannitol dehydrogenase 2;	A0A0D3BJQ1_BRAOL RecName: Full=PKS_ER domain-containing protein {ECO:0000259|SMART:SM00829};	Alcohol dehydrogenase, class V	GO:0005886,plasma membrane; GO:0047681,aryl-alcohol dehydrogenase (NADP+) activity; GO:0045551,cinnamyl-alcohol dehydrogenase activity; GO:0016616,oxidoreductase activity, acting on the CH-OH group of donors, NAD or NADP as acceptor; GO:0052747,sinapyl alcohol dehydrogenase activity; GO:0008270,zinc ion binding; GO:0009809,lignin biosynthetic process; GO:0009617,response to bacterium; GO:0003674,…	PF08240.15:Alcohol dehydrogenase GroES-like domain	--	--	--
LOC106332148	3.1164	2.3863	1.5298	281.67	272.935	299.817	63	48	29	4732	5561	5276	7.90627	0	0	up	NC_027750.1	17735957	17737242	+	LOC106332148	--	K26563 high-affinity nitrate transporter | (RefSeq) high-affinity nitrate transporter 3.1 (A)	--	high-affinity nitrate transporter 3.1 [Brassica rapa]	NRT31_ARATH RecName: Full=High-affinity nitrate transporter 3.1; AltName: Full=Protein WOUND-RESPONSIVE 3; Flags: Precursor;	A0A0D3B7Q1_BRAOL RecName: Full=High-affinity nitrate transporter {ECO:0000256|PIRNR:PIRNR012939};	--	GO:0016021,integral component of membrane; GO:0005886,plasma membrane; GO:0015112,nitrate transmembrane transporter activity; GO:0042128,nitrate assimilation; GO:0015706,nitrate transmembrane transport; GO:0010167,response to nitrate; GO:0009611,response to wounding; GO:0003674,molecular_function; GO:0005215,transporter activity; GO:0008509,anion transmembrane transporter activity; GO:0015075,ion…	PF16974.8:High-affinity nitrate transporter accessory, Ig-like domain	--	--	--
LOC106332378	1.4424	1.8237	1.6375	411.407	413.823	443.004	31	39	33	7348	8964	8288	8.99526	0	0	up	NC_027750.1	9200932	9202305	+	LOC106332378	--	K01183 chitinase [EC:3.2.1.14] | (RefSeq) basic endochitinase CHB4-like (A)	ko00520: Amino sugar and nucleotide sugar metabolism; ko01100: Metabolic pathways	PREDICTED: basic endochitinase CHB4-like [Brassica oleracea var. oleracea]	CHI59_ARATH RecName: Full=Endochitinase At2g43590 {ECO:0000305}; EC=3.2.1.14; Flags: Precursor;	A0A3P6AWR2_BRAOL RecName: Full=Chitin-binding type-1 domain-containing protein {ECO:0000259|PROSITE:PS50941};	Predicted chitinase	GO:0099503,secretory vesicle; GO:0008061,chitin binding; GO:0004568,chitinase activity; GO:0016998,cell wall macromolecule catabolic process; GO:0006032,chitin catabolic process; GO:0006952,defense response; GO:0000272,polysaccharide catabolic process; GO:0003674,molecular_function; GO:0005488,binding; GO:0097367,carbohydrate derivative binding; GO:0003824,catalytic activity; GO:0004553,hydrolase…	PF00182.22:Chitinase class I	--	--	--
LOC106334800	76.5693	79.2914	76.7905	1967.01	1906.86	1687.51	1745	1798	1641	37253	43799	33477	5.55221	0	0	up	NC_027750.1	166988	168739	+	LOC106334800	--	K00522 ferritin heavy chain [EC:1.16.3.2] | (RefSeq) ferritin-1, chloroplastic (A)	--	PREDICTED: ferritin-1, chloroplastic [Brassica oleracea var. oleracea]	FRI1_BRANA RecName: Full=Ferritin-1, chloroplastic; EC=1.16.3.1; Flags: Precursor;	A0A0D3AZA1_BRAOL RecName: Full=Ferritin {ECO:0000256|RuleBase:RU361145}; EC=1.16.3.1 {ECO:0000256|RuleBase:RU361145};	Ferritin	GO:0009507,chloroplast; GO:0008199,ferric iron binding; GO:0004322,ferroxidase activity; GO:0006879,cellular iron ion homeostasis; GO:0006826,iron ion transport; GO:0003674,molecular_function; GO:0005488,binding; GO:0005506,iron ion binding; GO:0043167,ion binding; GO:0043169,cation binding; GO:0046872,metal ion binding; GO:0046914,transition metal ion binding; GO:0003824,catalytic activity; GO:0…	PF00210.27:Ferritin-like domain	--	--	--
LOC106335032	11.7827	10.7966	10.7909	114.644	126.239	100.008	793	723	681	6412	8563	5859	4.32604	0	0	up	NC_027750.1	8761739	8766480	-	LOC106335032	--	K03696 ATP-dependent Clp protease ATP-binding subunit ClpC | (RefSeq) chaperone protein ClpC1, chloroplastic (A)	--	PREDICTED: chaperone protein ClpD, chloroplastic isoform X1 [Brassica oleracea var. oleracea]	CLPD_ARATH RecName: Full=Chaperone protein ClpD, chloroplastic {ECO:0000303|PubMed:11299370}; EC=3.6.1.- {ECO:0000269|PubMed:21737456}; AltName: Full=ATP-dependent Clp protease ATP-binding subunit ClpD homolog; AltName: Full=Casein lytic proteinase D; AltName: Full=ERD1 protein; AltName: Full=Protein EARLY RESPONSIVE TO DEHYDRATION 1 {ECO:0000303|PubMed:10198079}; AltName: Full=Protein SENESCENCE…	A0A0D3B411_BRAOL RecName: Full=Clp R domain-containing protein {ECO:0000259|PROSITE:PS51903};	Chaperone HSP104 and related ATP-dependent Clp proteases	GO:0009507,chloroplast; GO:0009941,chloroplast envelope; GO:0009570,chloroplast stroma; GO:0009536,plastid; GO:0005524,ATP binding; GO:0016887,ATP hydrolysis activity; GO:0065003,protein-containing complex assembly; GO:0000166,nucleotide binding; GO:0003674,molecular_function; GO:0005488,binding; GO:0017076,purine nucleotide binding; GO:0030554,adenyl nucleotide binding; GO:0032553,ribonucleotide…	PF07724.17:AAA domain (Cdc48 subfamily)	--	--	--
LOC106335088	10.4019	12.2543	12.2685	283.911	273.988	271.307	453	531	501	10275	12026	10285	5.54346	0	0	up	NC_027750.1	24960930	24963426	-	LOC106335088	--	K03283 heat shock 70kDa protein 1/6/8 | (RefSeq) probable mediator of RNA polymerase II transcription subunit 37c (A)	ko03040: Spliceosome; ko04141: Protein processing in endoplasmic reticulum; ko04144: Endocytosis	PREDICTED: probable mediator of RNA polymerase II transcription subunit 37c [Brassica oleracea var. oleracea]	HS704_ARATH RecName: Full=Heat shock 70 kDa protein 4 {ECO:0000303|PubMed:11599561}; AltName: Full=Heat shock cognate 70 kDa protein 4 {ECO:0000303|PubMed:11402207}; AltName: Full=Heat shock cognate protein 70-4 {ECO:0000303|PubMed:11402207}; Short=AtHsc70-4 {ECO:0000303|PubMed:11402207}; AltName: Full=Heat shock protein 70-4 {ECO:0000303|PubMed:11599561}; Short=AtHsp70-4 {ECO:0000303|PubMed:1159…	A0A0D3BAZ0_BRAOL SubName: Full=Uncharacterized protein {ECO:0000313|EnsemblPlants:Bo3g065020.1};	Molecular chaperones HSP70/HSC70, HSP70 superfamily	GO:0005737,cytoplasm; GO:0005829,cytosol; GO:0005794,Golgi apparatus; GO:0005739,mitochondrion; GO:0005634,nucleus; GO:0009505,plant-type cell wall; GO:0000325,plant-type vacuole; GO:0005886,plasma membrane; GO:0005524,ATP binding; GO:0016887,ATP hydrolysis activity; GO:0140662,ATP-dependent protein folding chaperone; GO:0031072,heat shock protein binding; GO:0051787,misfolded protein binding; GO…	PF00012.23:Hsp70 protein	--	--	--
LOC106335545	27.0099	22.873	23.9988	560.581	568.178	567.242	953	803	794	16437	20205	17422	5.50094	0	0	up	NC_027750.1	2510363	2513251	-	LOC106335545	--	K14454 aspartate aminotransferase, cytoplasmic [EC:2.6.1.1] | (RefSeq) aspartate aminotransferase 3, chloroplastic (A)	ko00220: Arginine biosynthesis; ko00250: Alanine, aspartate and glutamate metabolism; ko00270: Cysteine and methionine metabolism; ko00330: Arginine and proline metabolism; ko00350: Tyrosine metabolism; ko00360: Phenylalanine metabolism; ko00400: Phenylalanine, tyrosine and tryptophan biosynthesis; ko00710: Carbon fixation in photosynthetic organisms; ko00950: Isoquinoline alkaloid biosynthesis; …	PREDICTED: aspartate aminotransferase 3, chloroplastic [Brassica oleracea var. oleracea]	AAT3_ARATH RecName: Full=Aspartate aminotransferase 3, chloroplastic; EC=2.6.1.1; AltName: Full=Protein YELLOW-LEAF-SPECIFIC GENE 4; AltName: Full=Transaminase A; Flags: Precursor;	A0A0D3B0M4_BRAOL RecName: Full=Aspartate aminotransferase {ECO:0000256|RuleBase:RU000480}; EC=2.6.1.1 {ECO:0000256|RuleBase:RU000480};	Aspartate aminotransferase/Glutamic oxaloacetic transaminase AAT1/GOT2	GO:0009507,chloroplast; GO:0005829,cytosol; GO:0005739,mitochondrion; GO:0005777,peroxisome; GO:0005886,plasma membrane; GO:0009536,plastid; GO:0004069,L-aspartate:2-oxoglutarate aminotransferase activity; GO:0030170,pyridoxal phosphate binding; GO:0006103,2-oxoglutarate metabolic process; GO:0006531,aspartate metabolic process; GO:0009058,biosynthetic process; GO:0006536,glutamate metabolic proc…	PF00155.24:Aminotransferase class I and II	--	--	--
LOC106335764	213.224	204.978	203.439	1741.55	1813.84	1714.06	6256	5984	5597	42463	53637	43777	4.06053	0	0	up	NC_027750.1	6083984	6086405	+	LOC106335764	--	K08678 UDP-glucuronate decarboxylase [EC:4.1.1.35] | (RefSeq) UDP-glucuronic acid decarboxylase 3 (A)	ko00520: Amino sugar and nucleotide sugar metabolism; ko01100: Metabolic pathways; ko01250: Biosynthesis of nucleotide sugars	unnamed protein product, partial [Brassica oleracea]	UXS3_ARATH RecName: Full=UDP-glucuronic acid decarboxylase 3; EC=4.1.1.35; AltName: Full=UDP-XYL synthase 3; AltName: Full=UDP-glucuronate decarboxylase 3; Short=UGD; Short=UXS-3;	A0A3P6AIZ6_BRAOL RecName: Full=UDP-glucuronate decarboxylase {ECO:0000256|ARBA:ARBA00012290}; EC=4.1.1.35 {ECO:0000256|ARBA:ARBA00012290}; Flags: Fragment;	dTDP-glucose 4-6-dehydratase/UDP-glucuronic acid decarboxylase	GO:0005737,cytoplasm; GO:0070403,NAD+ binding; GO:0048040,UDP-glucuronate decarboxylase activity; GO:0042732,D-xylose metabolic process; GO:0033320,UDP-D-xylose biosynthetic process; GO:0000166,nucleotide binding; GO:0003674,molecular_function; GO:0005488,binding; GO:0036094,small molecule binding; GO:0043167,ion binding; GO:0043168,anion binding; GO:0051287,NAD binding; GO:0097159,organic cyclic…	PF16363.8:GDP-mannose 4,6 dehydratase	--	--	--
LOC106335797	1.1017	0.7983	1.2842	370.749	369.784	320.36	43	31	47	12025	14546	10884	9.35854	0	0	up	NC_027750.1	59027091	59029587	+	LOC106335797	--	K03781 catalase [EC:1.11.1.6] | (RefSeq) catalase-2 (A)	ko00380: Tryptophan metabolism; ko00630: Glyoxylate and dicarboxylate metabolism; ko01100: Metabolic pathways; ko01110: Biosynthesis of secondary metabolites; ko01200: Carbon metabolism; ko04016: MAPK signaling pathway - plant; ko04146: Peroxisome	PREDICTED: catalase-2 [Brassica oleracea var. oleracea]	CATA2_ARATH RecName: Full=Catalase-2; EC=1.11.1.6;	A0A0D3BL76_BRAOL RecName: Full=Catalase {ECO:0000256|ARBA:ARBA00012314, ECO:0000256|RuleBase:RU000498}; EC=1.11.1.6 {ECO:0000256|ARBA:ARBA00012314, ECO:0000256|RuleBase:RU000498};	Catalase	GO:0005737,cytoplasm; GO:0005829,cytosol; GO:0022626,cytosolic ribosome; GO:0009514,glyoxysome; GO:0005739,mitochondrion; GO:0005777,peroxisome; GO:0005886,plasma membrane; GO:0010319,stromule; GO:0004096,catalase activity; GO:0050897,cobalt ion binding; GO:0020037,heme binding; GO:0008219,cell death; GO:0045454,cell redox homeostasis; GO:0006995,cellular response to nitrogen starvation; GO:00160…	PF00199.22:Catalase	--	--	--
LOC106335862	368.79	363.749	353.587	6.8903	6.7483	6.7449	12688	12452	11407	197	234	202	-4.76002	0	0	down	NC_027750.1	14681067	14683707	+	LOC106335862	--	K03921 acyl-[acyl-carrier-protein] desaturase [EC:1.14.19.2 1.14.19.11 1.14.19.26] | (RefSeq) acyl-[acyl-carrier-protein] desaturase, chloroplastic (A)	ko00061: Fatty acid biosynthesis; ko01040: Biosynthesis of unsaturated fatty acids; ko01100: Metabolic pathways; ko01212: Fatty acid metabolism	PREDICTED: acyl-[acyl-carrier-protein]	STAD_BRANA RecName: Full=Stearoyl-[acyl-carrier-protein] 9-desaturase, chloroplastic; Short=Stearoyl-ACP desaturase; EC=1.14.19.2 {ECO:0000250|UniProtKB:P22337}; AltName: Full=Acyl-[acyl-carrier-protein] desaturase; Flags: Precursor;	A0A078I057_BRANA RecName: Full=Acyl-[acyl-carrier-protein] desaturase {ECO:0000256|RuleBase:RU000582}; EC=1.14.19.- {ECO:0000256|RuleBase:RU000582};	--	GO:0009507,chloroplast; GO:0045300,acyl-[acyl-carrier-protein] desaturase activity; GO:0046872,metal ion binding; GO:0102786,stearoyl-[acp] desaturase activity; GO:0006633,fatty acid biosynthetic process; GO:0003674,molecular_function; GO:0003824,catalytic activity; GO:0016491,oxidoreductase activity; GO:0016705,oxidoreductase activity, acting on paired donors, with incorporation or reduction of …	PF03405.17:Fatty acid desaturase	--	--	--
LOC106335907	93.5362	97.3569	95.8494	1354.51	1373.59	1309.09	3451	3574	3316	41530	51077	42043	4.79096	0	0	up	NC_027750.1	12456073	12458992	+	LOC106335907	--	K00827 alanine-glyoxylate transaminase / (R)-3-amino-2-methylpropionate-pyruvate transaminase [EC:2.6.1.44 2.6.1.40] | (RefSeq) alanine--glyoxylate aminotransferase 2 homolog 2, mitochondrial isoform X1 (A)	ko00250: Alanine, aspartate and glutamate metabolism; ko00260: Glycine, serine and threonine metabolism; ko00270: Cysteine and methionine metabolism; ko00280: Valine, leucine and isoleucine degradation; ko01100: Metabolic pathways; ko01110: Biosynthesis of secondary metabolites	unnamed protein product [Brassica napus]	AGT22_ARATH RecName: Full=Alanine--glyoxylate aminotransferase 2 homolog 2, mitochondrial; EC=2.6.1.44; AltName: Full=Beta-alanine-pyruvate aminotransferase 2; Flags: Precursor;	A0A816I533_BRANA SubName: Full=(rape) hypothetical protein {ECO:0000313|EMBL:CAF1700518.1};	Alanine-glyoxylate aminotransferase AGT2	GO:0005739,mitochondrion; GO:0008453,alanine-glyoxylate transaminase activity; GO:0030170,pyridoxal phosphate binding; GO:0009853,photorespiration; GO:0003674,molecular_function; GO:0003824,catalytic activity; GO:0008483,transaminase activity; GO:0016740,transferase activity; GO:0016769,transferase activity, transferring nitrogenous groups; GO:0005488,binding; GO:0019842,vitamin binding; GO:00360…	PF00202.24:Aminotransferase class-III	--	--	--
LOC106336072	151.967	139.282	138.69	1062.41	1067.67	994.401	5928	5406	5073	34440	41976	33766	3.83849	0	0	up	NC_027750.1	59778888	59781754	-	LOC106336072	--	K01969 3-methylcrotonyl-CoA carboxylase beta subunit [EC:6.4.1.4] | (RefSeq) methylcrotonoyl-CoA carboxylase beta chain, mitochondrial-like (A)	ko00280: Valine, leucine and isoleucine degradation; ko01100: Metabolic pathways	PREDICTED: methylcrotonoyl-CoA carboxylase beta chain, mitochondrial-like [Brassica oleracea var. oleracea]	MCCB_ARATH RecName: Full=Methylcrotonoyl-CoA carboxylase beta chain, mitochondrial; Short=MCCase subunit beta; EC=6.4.1.4; AltName: Full=3-methylcrotonyl-CoA carboxylase 2; AltName: Full=3-methylcrotonyl-CoA:carbon dioxide ligase subunit beta; Flags: Precursor;	A0A0D3BLH8_BRAOL RecName: Full=Methylcrotonoyl-CoA carboxylase {ECO:0000256|ARBA:ARBA00026116}; EC=6.4.1.4 {ECO:0000256|ARBA:ARBA00026116}; AltName: Full=3-methylcrotonyl-CoA carboxylase 2 {ECO:0000256|ARBA:ARBA00031404}; AltName: Full=3-methylcrotonyl-CoA:carbon dioxide ligase subunit beta {ECO:0000256|ARBA:ARBA00031237};	3-Methylcrotonyl-CoA carboxylase, non-biotin containing subunit/Acetyl-CoA carboxylase carboxyl transferase, subunit beta	GO:1905202,methylcrotonoyl-CoA carboxylase complex; GO:0005759,mitochondrial matrix; GO:0005739,mitochondrion; GO:0005886,plasma membrane; GO:0005524,ATP binding; GO:0050897,cobalt ion binding; GO:0004485,methylcrotonoyl-CoA carboxylase activity; GO:0008270,zinc ion binding; GO:0006552,leucine catabolic process; GO:0000166,nucleotide binding; GO:0003674,molecular_function; GO:0005488,binding; GO:…	PF01039.25:Carboxyl transferase domain	--	--	--
LOC106336455	110.034	110.696	113.215	1434.13	1488.17	1354.9	4062	4066	3919	43996	55369	43539	4.65341	0	0	up	NC_027750.1	63975189	63978847	-	LOC106336455	--	K14085 aldehyde dehydrogenase family 7 member A1 [EC:1.2.1.31 1.2.1.8 1.2.1.3] | (RefSeq) aldehyde dehydrogenase family 7 member A1 (A)	ko00010: Glycolysis / Gluconeogenesis; ko00053: Ascorbate and aldarate metabolism; ko00071: Fatty acid degradation; ko00260: Glycine, serine and threonine metabolism; ko00280: Valine, leucine and isoleucine degradation; ko00310: Lysine degradation; ko00330: Arginine and proline metabolism; ko00340: Histidine metabolism; ko00380: Tryptophan metabolism; ko00410: beta-Alanine metabolism; ko00561: Gl…	PREDICTED: aldehyde dehydrogenase family 7 member A1 [Brassica oleracea var. oleracea]	AL7B4_ARATH RecName: Full=Aldehyde dehydrogenase family 7 member B4; EC=1.2.1.3; AltName: Full=Antiquitin-1; AltName: Full=Turgor-responsive ALDH;	A0A0D3BN13_BRAOL RecName: Full=Aldehyde dehydrogenase (NAD(+)) {ECO:0000256|ARBA:ARBA00024226}; EC=1.2.1.3 {ECO:0000256|ARBA:ARBA00024226};	Aldehyde dehydrogenase	GO:0004029,aldehyde dehydrogenase (NAD+) activity; GO:0043878,glyceraldehyde-3-phosphate dehydrogenase (NAD+) (non-phosphorylating) activity; GO:0006081,cellular aldehyde metabolic process; GO:0009737,response to abscisic acid; GO:0009269,response to desiccation; GO:0009651,response to salt stress; GO:0003674,molecular_function; GO:0003824,catalytic activity; GO:0004030,aldehyde dehydrogenase [NA…	PF00171.25:Aldehyde dehydrogenase family	--	--	--
LOC106336485	50.1859	54.2888	51.4489	755.302	773.441	784.609	1860	2002	1788	23263	28891	25313	4.86843	0	0	up	NC_027750.1	10109083	10112425	-	LOC106336485	--	K07513 acetyl-CoA acyltransferase 1 [EC:2.3.1.16] | (RefSeq) 3-ketoacyl-CoA thiolase 2, peroxisomal-like (A)	ko00071: Fatty acid degradation; ko00280: Valine, leucine and isoleucine degradation; ko00592: alpha-Linolenic acid metabolism; ko01040: Biosynthesis of unsaturated fatty acids; ko01100: Metabolic pathways; ko01110: Biosynthesis of secondary metabolites; ko01212: Fatty acid metabolism; ko04146: Peroxisome	PREDICTED: 3-ketoacyl-CoA thiolase 2, peroxisomal-like [Brassica oleracea var. oleracea]	THIK2_ARATH RecName: Full=3-ketoacyl-CoA thiolase 2, peroxisomal; EC=2.3.1.16; AltName: Full=Acetyl-CoA acyltransferase 2; AltName: Full=Beta-ketothiolase 2; AltName: Full=Peroxisomal 3-oxoacyl-CoA thiolase 2; AltName: Full=Peroxisome defective protein 1; Flags: Precursor;	A0A3P6AAI4_BRAOL SubName: Full=Uncharacterized protein {ECO:0000313|EMBL:VDC88857.1};	3-oxoacyl CoA thiolase	GO:0005783,endoplasmic reticulum; GO:0009514,glyoxysome; GO:0005739,mitochondrion; GO:0005730,nucleolus; GO:0005777,peroxisome; GO:0000325,plant-type vacuole; GO:0003988,acetyl-CoA C-acyltransferase activity; GO:0006635,fatty acid beta-oxidation; GO:0006633,fatty acid biosynthetic process; GO:0010111,glyoxysome organization; GO:0009695,jasmonic acid biosynthetic process; GO:0031408,oxylipin biosy…	PF00108.26:Thiolase, N-terminal domain	--	--	--
LOC106337156	2.6517	2.9073	2.9136	192.453	206.282	169.453	99	108	102	5971	7762	5507	7.04044	0	0	up	NC_027751.1	45808640	45811255	-	LOC106337156	--	K00487 trans-cinnamate 4-monooxygenase [EC:1.14.14.91] | (RefSeq) trans-cinnamate 4-monooxygenase-like (A)	ko00130: Ubiquinone and other terpenoid-quinone biosynthesis; ko00940: Phenylpropanoid biosynthesis; ko00941: Flavonoid biosynthesis; ko00945: Stilbenoid, diarylheptanoid and gingerol biosynthesis; ko01100: Metabolic pathways; ko01110: Biosynthesis of secondary metabolites	hypothetical protein Bca52824_045487 [Brassica carinata]	TCMO_ARATH RecName: Full=Trans-cinnamate 4-monooxygenase; EC=1.14.14.91 {ECO:0000250|UniProtKB:Q04468}; AltName: Full=Cinnamic acid 4-hydroxylase; Short=C4H; Short=CA4H; AltName: Full=Cytochrome P450 73; AltName: Full=Cytochrome P450C4H; AltName: Full=Protein REDUCED EPIDERMAL FLUORESCENCE 3 {ECO:0000303|PubMed:19682296};	A0A0D3C333_BRAOL SubName: Full=Uncharacterized protein {ECO:0000313|EnsemblPlants:Bo4g173070.1};	Cytochrome P450 CYP2 subfamily	GO:0005783,endoplasmic reticulum; GO:0005794,Golgi apparatus; GO:0016021,integral component of membrane; GO:0005777,peroxisome; GO:0009505,plant-type cell wall; GO:0000325,plant-type vacuole; GO:0005886,plasma membrane; GO:0009506,plasmodesma; GO:0020037,heme binding; GO:0042802,identical protein binding; GO:0005506,iron ion binding; GO:0016710,trans-cinnamate 4-monooxygenase activity; GO:0032502…	PF00067.25:Cytochrome P450	--	--	--
LOC106337176	429.935	401.016	405.096	1.5066	1.325	1.4862	10302	9561	9102	30	32	31	-7.19137	0	0	down	NC_027751.1	52015565	52016881	-	LOC106337176	--	--	--	unnamed protein product, partial [Brassica oleracea]	PDF1_ARATH RecName: Full=Protodermal factor 1; Flags: Precursor;	A0A3P6D093_BRAOL SubName: Full=Uncharacterized protein {ECO:0000313|EMBL:VDD16111.1}; Flags: Fragment;	--	GO:0005576,extracellular region; GO:0005575,cellular_component; GO:0110165,cellular anatomical entity	--	--	--	--
LOC106337294	7.7556	7.6868	8.614	124.463	135.674	115.783	217	214	226	2894	3826	2820	4.93991	0	0	up	NC_027751.1	10353939	10357441	-	LOC106337294	--	K18045 tyrosine-protein phosphatase SIW14 [EC:3.1.3.48] | (RefSeq) probable tyrosine-protein phosphatase At1g05000 isoform X1 (A)	--	PREDICTED: probable tyrosine-protein phosphatase At1g05000 isoform X1 [Brassica oleracea var. oleracea]	DSP2_ARATH RecName: Full=Tyrosine-protein phosphatase DSP2 {ECO:0000305}; EC=3.1.3.48 {ECO:0000255|PROSITE-ProRule:PRU10044, ECO:0000269|PubMed:21409566}; AltName: Full=Protein PLANT AND FUNGI ATYPICAL DUAL-SPECIFICITY PHOSPHATASE 2 {ECO:0000303|PubMed:21409566}; Short=AtPFA-DSP2 {ECO:0000303|PubMed:21409566};	A0A0D3BSM5_BRAOL RecName: Full=Tyrosine-protein phosphatase domain-containing protein {ECO:0000259|PROSITE:PS50054};	Predicted protein tyrosine phosphatase	GO:0005737,cytoplasm; GO:0042802,identical protein binding; GO:0016791,phosphatase activity; GO:0004725,protein tyrosine phosphatase activity; GO:0008138,protein tyrosine/serine/threonine phosphatase activity; GO:0006470,protein dephosphorylation; GO:0003674,molecular_function; GO:0005488,binding; GO:0005515,protein binding; GO:0003824,catalytic activity; GO:0016787,hydrolase activity; GO:0016788…	PF03162.16:Tyrosine phosphatase family	--	--	--
LOC106337309	0.3197	0.6921	0.8393	887.281	947.058	642.883	13	28	32	29982	38812	22755	11.3542	0	0	up	NC_027751.1	26418229	26422119	-	LOC106337309	--	K01188 beta-glucosidase [EC:3.2.1.21] | (RefSeq) beta-glucosidase 30-like (A)	ko00460: Cyanoamino acid metabolism; ko00500: Starch and sucrose metabolism; ko00999: Biosynthesis of various plant secondary metabolites; ko01100: Metabolic pathways; ko01110: Biosynthesis of secondary metabolites	hypothetical protein Bca52824_047582 [Brassica carinata]	BGL30_ARATH RecName: Full=Beta-glucosidase 30; Short=AtBGLU30; EC=3.2.1.21; AltName: Full=Protein DARK INDUCIBLE 2; AltName: Full=Protein SENESCENCE-RELATED GENE 2; Flags: Precursor;	A0A3P6CPC9_BRAOL RecName: Full=Thioglucosidase {ECO:0000256|ARBA:ARBA00012250}; EC=3.2.1.147 {ECO:0000256|ARBA:ARBA00012250}; AltName: Full=Sinigrinase {ECO:0000256|ARBA:ARBA00032643}; AltName: Full=Thioglucosidase {ECO:0000256|ARBA:ARBA00032797};	Beta-glucosidase, lactase phlorizinhydrolase, and related proteins	GO:0008422,beta-glucosidase activity; GO:0102483,scopolin beta-glucosidase activity; GO:0005975,carbohydrate metabolic process; GO:0019762,glucosinolate catabolic process; GO:0009651,response to salt stress; GO:0003674,molecular_function; GO:0003824,catalytic activity; GO:0004553,hydrolase activity, hydrolyzing O-glycosyl compounds; GO:0015926,glucosidase activity; GO:0016787,hydrolase activity; …	PF00232.21:Glycosyl hydrolase family 1	--	--	--
LOC106337347	0.1906	0.1368	0.4065	530.94	571.342	609.25	7	5	14	16205	21149	19478	12.1852	0	0	up	NC_027751.1	3752963	3755388	-	LOC106337347	--	K01051 pectinesterase [EC:3.1.1.11] | (RefSeq) probable pectinesterase/pectinesterase inhibitor 17 (A)	ko00040: Pentose and glucuronate interconversions; ko01100: Metabolic pathways	PREDICTED: probable pectinesterase/pectinesterase inhibitor 17 [Brassica oleracea var. oleracea]	PME17_ARATH RecName: Full=Probable pectinesterase/pectinesterase inhibitor 17; Includes: RecName: Full=Pectinesterase inhibitor 17; AltName: Full=Pectin methylesterase inhibitor 17; Includes: RecName: Full=Pectinesterase 17; Short=PE 17; EC=3.1.1.11; AltName: Full=Pectin methylesterase 17; Short=AtPME17; Flags: Precursor;	A0A0D3BQ13_BRAOL RecName: Full=Pectinesterase {ECO:0000256|RuleBase:RU000589}; EC=3.1.1.11 {ECO:0000256|RuleBase:RU000589};	--	GO:0005576,extracellular region; GO:0045330,aspartyl esterase activity; GO:0030599,pectinesterase activity; GO:0046910,pectinesterase inhibitor activity; GO:0042545,cell wall modification; GO:0050829,defense response to Gram-negative bacterium; GO:0045490,pectin catabolic process; GO:0009617,response to bacterium; GO:0009620,response to fungus; GO:0003674,molecular_function; GO:0003824,catalytic …	PF01095.22:Pectinesterase	--	--	--
LOC106337735	3.8408	3.0654	3.1323	336.508	329.582	333.454	68	54	52	4951	5881	5139	7.61705	0	0	up	NC_027751.1	37880560	37881405	+	LOC106337735	--	--	--	PREDICTED: uncharacterized protein LOC106337735 [Brassica oleracea var. oleracea]	--	A0A3P6CFS9_BRAOL SubName: Full=Uncharacterized protein {ECO:0000313|EMBL:VDD11844.1};	--	--	--	--	--	--
LOC106339327	11.0599	9.1204	8.9217	297.059	317.014	290.544	234	192	177	5223	6760	5351	5.93657	0	0	up	NC_027751.1	14023114	14024487	-	LOC106339327	--	K08081 tropinone reductase I [EC:1.1.1.206] | (RefSeq) tropinone reductase homolog At2g29330-like isoform X1 (A)	ko00960: Tropane, piperidine and pyridine alkaloid biosynthesis; ko01100: Metabolic pathways; ko01110: Biosynthesis of secondary metabolites	PREDICTED: tropinone reductase homolog At2g29330-like isoform X2 [Brassica oleracea var. oleracea]	TRNHA_ARATH RecName: Full=Tropinone reductase homolog At2g29330 {ECO:0000305}; EC=1.1.1.- {ECO:0000305};	A0A0D3BTV9_BRAOL SubName: Full=Uncharacterized protein {ECO:0000313|EnsemblPlants:Bo4g064600.1};	Reductases with broad range of substrate specificities	GO:0005777,peroxisome; GO:0016491,oxidoreductase activity; GO:0003674,molecular_function; GO:0003824,catalytic activity; GO:0005575,cellular_component; GO:0005622,intracellular anatomical structure; GO:0005737,cytoplasm; GO:0042579,microbody; GO:0043226,organelle; GO:0043227,membrane-bounded organelle; GO:0043229,intracellular organelle; GO:0043231,intracellular membrane-bounded organelle; GO:011…	PF13561.9:Enoyl-(Acyl carrier protein) reductase	--	--	--
LOC106339445	2.1376	3.133	3.277	3129.8	3184.12	3392.96	48	70	69	58404	72062	66321	11.1279	0	0	up	NC_027751.1	2719072	2720635	-	LOC106339445	--	K01183 chitinase [EC:3.2.1.14] | (RefSeq) basic endochitinase CHB4-like (A)	ko00520: Amino sugar and nucleotide sugar metabolism; ko01100: Metabolic pathways	PREDICTED: basic endochitinase CHB4-like [Brassica oleracea var. oleracea]	CHI_ARATH RecName: Full=Endochitinase CHI {ECO:0000305}; EC=3.2.1.14; Flags: Precursor;	A0A0D3BPL2_BRAOL RecName: Full=Chitin-binding type-1 domain-containing protein {ECO:0000259|PROSITE:PS50941};	Predicted chitinase	GO:0048046,apoplast; GO:0099503,secretory vesicle; GO:0008061,chitin binding; GO:0004568,chitinase activity; GO:0016998,cell wall macromolecule catabolic process; GO:0006032,chitin catabolic process; GO:0010150,leaf senescence; GO:0000272,polysaccharide catabolic process; GO:0072722,response to amitrole; GO:0010272,response to silver ion; GO:0009615,response to virus; GO:0009627,systemic acquired…	PF00182.22:Chitinase class I	--	--	--
LOC106339483	1.4033	1.2657	1.9954	630.992	672.721	720.2	39	35	52	14573	18843	17423	9.74543	0	0	up	NC_027751.1	46333137	46335205	+	LOC106339483	--	K01501 nitrilase [EC:3.5.5.1] | (RefSeq) nitrilase 2-like (A)	ko00380: Tryptophan metabolism; ko00460: Cyanoamino acid metabolism; ko00910: Nitrogen metabolism; ko01100: Metabolic pathways	PREDICTED: nitrilase 2-like [Brassica oleracea var. oleracea]	NRL2_ARATH RecName: Full=Nitrilase 2; EC=3.5.5.1;	A0A0D3C398_BRAOL RecName: Full=CN hydrolase domain-containing protein {ECO:0000259|PROSITE:PS50263};	Carbon-nitrogen hydrolase	GO:0005829,cytosol; GO:0005886,plasma membrane; GO:0080061,indole-3-acetonitrile nitrilase activity; GO:0080109,indole-3-acetonitrile nitrile hydratase activity; GO:0003729,mRNA binding; GO:0000257,nitrilase activity; GO:0018822,nitrile hydratase activity; GO:0051410,detoxification of nitrogen compound; GO:0009684,indoleacetic acid biosynthetic process; GO:0003674,molecular_function; GO:0003824,c…	PF00795.25:Carbon-nitrogen hydrolase	--	--	--
LOC106339709	10.0532	9.1267	8.8661	137.749	155.991	130.8	393	355	325	4475	6146	4451	4.89577	0	0	up	NC_027751.1	112838	115530	+	LOC106339709	--	K01051 pectinesterase [EC:3.1.1.11] | (RefSeq) probable pectinesterase/pectinesterase inhibitor 20 (A)	ko00040: Pentose and glucuronate interconversions; ko01100: Metabolic pathways	probable pectinesterase/pectinesterase inhibitor 20 precursor [Brassica napus]	PME20_ARATH RecName: Full=Probable pectinesterase/pectinesterase inhibitor 20; Includes: RecName: Full=Pectinesterase inhibitor 20; AltName: Full=Pectin methylesterase inhibitor 20; Includes: RecName: Full=Pectinesterase 20; Short=PE 20; EC=3.1.1.11; AltName: Full=Pectin methylesterase 20; Short=AtPME20; Flags: Precursor;	A0A0D3BNH1_BRAOL RecName: Full=Pectinesterase {ECO:0000256|RuleBase:RU000589}; EC=3.1.1.11 {ECO:0000256|RuleBase:RU000589};	--	GO:0005576,extracellular region; GO:0045330,aspartyl esterase activity; GO:0030599,pectinesterase activity; GO:0046910,pectinesterase inhibitor activity; GO:0042545,cell wall modification; GO:0045490,pectin catabolic process; GO:0003674,molecular_function; GO:0003824,catalytic activity; GO:0016787,hydrolase activity; GO:0016788,hydrolase activity, acting on ester bonds; GO:0052689,carboxylic este…	PF01095.22:Pectinesterase	--	--	--
LOC106340141	1.0965	0.8887	0.8298	127.472	121.985	125.92	31	25	22	2995	3476	3099	8.03717	0	0	up	NC_027751.1	3680298	3681648	+	LOC106340141	--	K07761 metalloendoproteinase 5-MMP [EC:3.4.24.-] | (RefSeq) metalloendoproteinase 5-MMP (A)	--	PREDICTED: metalloendoproteinase 4-MMP [Brassica oleracea var. oleracea]	4MMP_ARATH RecName: Full=Metalloendoproteinase 4-MMP {ECO:0000303|PubMed:10574937}; Short=At4-MMP {ECO:0000303|PubMed:10574937}; EC=3.4.24.- {ECO:0000305}; AltName: Full=Matrix metalloproteinase 1 {ECO:0000303|Ref.1}; Short=AtMMP1 {ECO:0000303|Ref.1}; Flags: Precursor;	A0A0D3BQ01_BRAOL RecName: Full=ZnMc domain-containing protein {ECO:0000259|SMART:SM00235};	Gelatinase A and related matrix metalloproteases	GO:0031225,anchored component of membrane; GO:0031012,extracellular matrix; GO:0005886,plasma membrane; GO:0004222,metalloendopeptidase activity; GO:0008270,zinc ion binding; GO:0030574,collagen catabolic process; GO:0030198,extracellular matrix organization; GO:0006508,proteolysis; GO:0003674,molecular_function; GO:0003824,catalytic activity; GO:0004175,endopeptidase activity; GO:0008233,peptida…	PF00413.27:Matrixin	--	--	--
LOC106342077	7.9515	8.5975	8.3191	431.074	440.351	471.711	211	227	207	9506	11777	10896	6.73483	0	0	up	NC_027751.1	11759540	11762416	+	LOC106342077	--	K00847 fructokinase [EC:2.7.1.4] | (RefSeq) probable fructokinase-1 (A)	ko00051: Fructose and mannose metabolism; ko00500: Starch and sucrose metabolism; ko00520: Amino sugar and nucleotide sugar metabolism; ko01100: Metabolic pathways; ko01110: Biosynthesis of secondary metabolites; ko01250: Biosynthesis of nucleotide sugars	PREDICTED: probable fructokinase-1 [Brassica oleracea var. oleracea]	SCRK1_ARATH RecName: Full=Probable fructokinase-1; EC=2.7.1.4;	A0A078FBS2_BRANA SubName: Full=(rape) hypothetical protein {ECO:0000313|EMBL:CAF2096387.1}; SubName: Full=BnaA05g11350D protein {ECO:0000313|EMBL:CDY10801.1};	Ribokinase	GO:0005829,cytosol; GO:0005777,peroxisome; GO:0005886,plasma membrane; GO:0005524,ATP binding; GO:0008865,fructokinase activity; GO:0006000,fructose metabolic process; GO:0019252,starch biosynthetic process; GO:0000166,nucleotide binding; GO:0003674,molecular_function; GO:0005488,binding; GO:0017076,purine nucleotide binding; GO:0030554,adenyl nucleotide binding; GO:0032553,ribonucleotide binding…	PF00294.27:pfkB family carbohydrate kinase	--	--	--
LOC106342326	7.925	7.8275	7.4733	85.7813	87.9087	81.3774	406	399	359	3652	4539	3629	4.4334	0	0	up	NC_027751.1	7882337	7886005	-	LOC106342326	--	--	--	PREDICTED: BEL1-like homeodomain protein 1 isoform X2 [Brassica oleracea var. oleracea]	BLH1_ARATH RecName: Full=BEL1-like homeodomain protein 1; Short=BEL1-like protein 1; AltName: Full=Protein EMBRYO SAC DEVELOPMENT ARREST 29;	A0A3P6CES5_BRAOL RecName: Full=Homeobox domain-containing protein {ECO:0000259|PROSITE:PS50071};	Transcription factor MEIS1 and related HOX domain proteins	GO:0005737,cytoplasm; GO:0005634,nucleus; GO:0003677,DNA binding; GO:0003700,DNA-binding transcription factor activity; GO:0000981,DNA-binding transcription factor activity, RNA polymerase II-specific; GO:0046982,protein heterodimerization activity; GO:0042803,protein homodimerization activity; GO:0000978,RNA polymerase II cis-regulatory region sequence-specific DNA binding; GO:0010197,polar nucl…	PF07526.14:Associated with HOX	HB-BELL	TF	HB->HB-BELL
LOC106342438	576.657	579.728	576.105	6.0782	5.0117	5.44	20093	20099	18823	176	176	165	-5.7394	0	0	down	NC_027751.1	2780491	2783182	+	LOC106342438	--	K03921 acyl-[acyl-carrier-protein] desaturase [EC:1.14.19.2 1.14.19.11 1.14.19.26] | (RefSeq) acyl-[acyl-carrier-protein] desaturase, seed specific, chloroplastic (A)	ko00061: Fatty acid biosynthesis; ko01040: Biosynthesis of unsaturated fatty acids; ko01100: Metabolic pathways; ko01212: Fatty acid metabolism	PREDICTED: acyl-[acyl-carrier-protein]	STADS_BRANA RecName: Full=Stearoyl-[acyl-carrier-protein] 9-desaturase, seed specific, chloroplastic; Short=Stearoyl-ACP desaturase; EC=1.14.19.2; AltName: Full=Acyl-[acyl-carrier-protein] desaturase; Flags: Precursor;	A0A0D3BPL9_BRAOL RecName: Full=Acyl-[acyl-carrier-protein] desaturase {ECO:0000256|RuleBase:RU000582}; EC=1.14.19.- {ECO:0000256|RuleBase:RU000582};	--	GO:0009507,chloroplast; GO:0045300,acyl-[acyl-carrier-protein] desaturase activity; GO:0046872,metal ion binding; GO:0102786,stearoyl-[acp] desaturase activity; GO:0006633,fatty acid biosynthetic process; GO:0003674,molecular_function; GO:0003824,catalytic activity; GO:0016491,oxidoreductase activity; GO:0016705,oxidoreductase activity, acting on paired donors, with incorporation or reduction of …	PF03405.17:Fatty acid desaturase	--	--	--
LOC106342666	2.9586	4.8405	5.0263	1217.82	1244.37	1552.54	86	140	137	29418	36456	39284	9.26824	0	0	up	NC_027748.1	15950405	15952416	+	LOC106342666	--	K19891 glucan endo-1,3-beta-glucosidase 1/2/3 [EC:3.2.1.39] | (RefSeq) glucan endo-1,3-beta-glucosidase 2 isoform X1 (A)	ko00500: Starch and sucrose metabolism; ko01100: Metabolic pathways	PREDICTED: glucan endo-1,3-beta-glucosidase, basic vacuolar isoform [Brassica oleracea var. oleracea]	BGNEM_ARATH RecName: Full=Probable glucan endo-1,3-beta-glucosidase At4g16260 {ECO:0000305}; EC=3.2.1.39 {ECO:0000305}; Flags: Precursor;	A0A078H7D9_BRANA RecName: Full=Glucan endo-1,3-beta-D-glucosidase {ECO:0000256|ARBA:ARBA00012780}; EC=3.2.1.39 {ECO:0000256|ARBA:ARBA00012780};	--	GO:0046658,anchored component of plasma membrane; GO:0005576,extracellular region; GO:0000325,plant-type vacuole; GO:0099503,secretory vesicle; GO:0042973,glucan endo-1,3-beta-D-glucosidase activity; GO:0005975,carbohydrate metabolic process; GO:0050832,defense response to fungus; GO:0002215,defense response to nematode; GO:0003674,molecular_function; GO:0003824,catalytic activity; GO:0004553,hyd…	PF00332.21:Glycosyl hydrolases family 17	--	--	--
LOC106343265	3.1076	3.6377	3.665	460.534	437.404	485.019	85	99	94	10468	12058	11548	8.0334	0	0	up	NC_027752.1	7073570	7074876	-	LOC106343265	--	--	--	PREDICTED: protein NtpR [Brassica oleracea var. oleracea]	GT121_ARATH RecName: Full=Putative glutamine amidotransferase GAT1_2.1 {ECO:0000305}; EC=2.4.2.- {ECO:0000305}; AltName: Full=Class I glutamine amidotransferase {ECO:0000303|PubMed:22885937}; AltName: Full=GAT1_2 domain-containing protein 1 {ECO:0000305};	A0A078HP36_BRANA SubName: Full=(rape) hypothetical protein {ECO:0000313|EMBL:CAF1925783.1}; SubName: Full=BnaC05g11360D protein {ECO:0000313|EMBL:CDY39607.1};	--	GO:0016811,hydrolase activity, acting on carbon-nitrogen (but not peptide) bonds, in linear amides; GO:0016740,transferase activity; GO:0006541,glutamine metabolic process; GO:2000032,regulation of secondary shoot formation; GO:0003674,molecular_function; GO:0003824,catalytic activity; GO:0016787,hydrolase activity; GO:0016810,hydrolase activity, acting on carbon-nitrogen (but not peptide) bonds;…	PF07722.16:Peptidase C26	--	--	--
LOC106343303	780.175	794.71	794.444	1.3908	0.7513	1.4193	19576	19841	18692	29	19	31	-8.42349	0	0	down	NC_027752.1	31566121	31567319	+	LOC106343303	--	--	--	PREDICTED: extensin [Brassica oleracea var. oleracea]	PRF1_SOLLC RecName: Full=36.4 kDa proline-rich protein;	A0A0D3CHC1_BRAOL RecName: Full=Hydrophob_seed domain-containing protein {ECO:0000259|Pfam:PF14547};	--	--	PF14547.9:Hydrophobic seed protein	--	--	--
LOC106343639	53.1806	46.1625	45.8984	1056.96	1141.26	1054.72	1636	1413	1324	27021	35385	28244	5.46408	0	0	up	NC_027752.1	2590133	2592176	-	LOC106343639	--	--	--	PREDICTED: uncharacterized protein LOC106343639 [Brassica oleracea var. oleracea]	--	A0A0D3C872_BRAOL RecName: Full=DUF1338 domain-containing protein {ECO:0000259|SMART:SM01150};	--	--	PF07063.16:Domain of unknown function (DUF1338)	--	--	--
LOC106343813	8.2406	8.0087	7.947	167.07	196.095	167.339	303	293	274	5105	7267	5356	5.4301	0	0	up	NC_027752.1	5648065	5650729	-	LOC106343813	--	K22324 aliphatic glucosinolate S-oxygenase [EC:1.14.13.237] | (RefSeq) flavin-containing monooxygenase FMO GS-OX5 (A)	--	PREDICTED: flavin-containing monooxygenase FMO GS-OX-like 2 isoform X1 [Brassica oleracea var. oleracea]	GSXL2_ARATH RecName: Full=Flavin-containing monooxygenase FMO GS-OX-like 2; EC=1.8.-.-; AltName: Full=Flavin-monooxygenase glucosinolate S-oxygenase-like 2;	A0A0D3C9Q1_BRAOL RecName: Full=Flavin-containing monooxygenase {ECO:0000256|RuleBase:RU361177}; EC=1.-.-.- {ECO:0000256|RuleBase:RU361177};	Flavin-containing monooxygenase	GO:0050660,flavin adenine dinucleotide binding; GO:0004499,N,N-dimethylaniline monooxygenase activity; GO:0050661,NADP binding; GO:0050832,defense response to fungus; GO:0000166,nucleotide binding; GO:0003674,molecular_function; GO:0005488,binding; GO:0036094,small molecule binding; GO:0043167,ion binding; GO:0043168,anion binding; GO:0097159,organic cyclic compound binding; GO:1901265,nucleoside…	PF00743.22:Flavin-binding monooxygenase-like	--	--	--
LOC106344056	0.8572	1.3896	1.4745	571.547	600.243	560.317	31	50	50	17176	21877	17638	9.83939	0	0	up	NC_027752.1	20333955	20335899	+	LOC106344056	--	K22395 cinnamyl-alcohol dehydrogenase [EC:1.1.1.195] | (RefSeq) reticuline oxidase-like protein (A)	ko00940: Phenylpropanoid biosynthesis; ko01100: Metabolic pathways; ko01110: Biosynthesis of secondary metabolites	PREDICTED: reticuline oxidase-like protein [Brassica oleracea var. oleracea]	BBE8_ARATH RecName: Full=Berberine bridge enzyme-like 8 {ECO:0000303|PubMed:26037923}; Short=AtBBE-like 8 {ECO:0000303|PubMed:26037923}; EC=1.1.1.- {ECO:0000250|UniProtKB:O64743}; Flags: Precursor;	A0A3P6EI77_BRAOL RecName: Full=FAD-binding PCMH-type domain-containing protein {ECO:0000259|PROSITE:PS51387};	--	GO:0005576,extracellular region; GO:0009505,plant-type cell wall; GO:0071949,FAD binding; GO:0016491,oxidoreductase activity; GO:0000166,nucleotide binding; GO:0003674,molecular_function; GO:0005488,binding; GO:0036094,small molecule binding; GO:0043167,ion binding; GO:0043168,anion binding; GO:0050660,flavin adenine dinucleotide binding; GO:0097159,organic cyclic compound binding; GO:1901265,nuc…	PF01565.26:FAD binding domain	--	--	--
LOC106344057	1.2463	1.3325	1.3009	198.827	214.167	207.088	47	50	46	6231	8140	6798	8.29914	0	0	up	NC_027752.1	14013771	14015572	+	LOC106344057	--	K22395 cinnamyl-alcohol dehydrogenase [EC:1.1.1.195] | (RefSeq) reticuline oxidase-like protein (A)	ko00940: Phenylpropanoid biosynthesis; ko01100: Metabolic pathways; ko01110: Biosynthesis of secondary metabolites	PREDICTED: reticuline oxidase-like protein [Brassica oleracea var. oleracea]	FOX5_ARATH RecName: Full=Berberine bridge enzyme-like 7 {ECO:0000303|PubMed:26037923}; Short=AtBBE-like 7 {ECO:0000303|PubMed:26037923}; EC=1.1.1.- {ECO:0000250|UniProtKB:O64743}; AltName: Full=Flavin-dependent oxidoreductase FOX5 {ECO:0000303|PubMed:26352477}; EC=1.-.-.- {ECO:0000305}; Flags: Precursor;	A0A0D3CD33_BRAOL RecName: Full=FAD-binding PCMH-type domain-containing protein {ECO:0000259|PROSITE:PS51387};	--	GO:0005576,extracellular region; GO:0009505,plant-type cell wall; GO:0071949,FAD binding; GO:0016491,oxidoreductase activity; GO:0000166,nucleotide binding; GO:0003674,molecular_function; GO:0005488,binding; GO:0036094,small molecule binding; GO:0043167,ion binding; GO:0043168,anion binding; GO:0050660,flavin adenine dinucleotide binding; GO:0097159,organic cyclic compound binding; GO:1901265,nuc…	PF01565.26:FAD binding domain	--	--	--
LOC106344058	14.5393	12.2134	12.1729	654.965	693.818	528.951	335	280	263	12541	16112	10609	6.56509	0	0	up	NC_027752.1	39335065	39336370	-	LOC106344058	--	--	--	hypothetical protein IGI04_020387 [Brassica rapa subsp. trilocularis]	NAC55_ARATH RecName: Full=NAC domain-containing protein 55; Short=ANAC055; AltName: Full=NAC domain-containing protein 3; Short=AtNAC3;	A0A3P6FL18_BRAOL RecName: Full=NAC domain-containing protein {ECO:0000259|PROSITE:PS51005};	--	GO:0005634,nucleus; GO:0003677,DNA binding; GO:0003700,DNA-binding transcription factor activity; GO:0009867,jasmonic acid mediated signaling pathway; GO:0009414,response to water deprivation; GO:0003674,molecular_function; GO:0003676,nucleic acid binding; GO:0005488,binding; GO:0097159,organic cyclic compound binding; GO:1901363,heterocyclic compound binding; GO:0140110,transcription regulator a…	PF02365.18:No apical meristem (NAM) protein	NAC	TF	NAC
novel.238	5.1712	5.1753	5.0029	95.0994	101.144	87.1041	237	236	215	3622	4672	3475	5.18092	0	0	up	NC_027748.1	25995469	25998088	-	--	--	K03283 heat shock 70kDa protein 1/6/8 | (RefSeq) probable mediator of RNA polymerase II transcription subunit 37e (A)	ko03040: Spliceosome; ko04141: Protein processing in endoplasmic reticulum; ko04144: Endocytosis	unnamed protein product, partial [Brassica napus]	HS701_ARATH RecName: Full=Heat shock 70 kDa protein 1 {ECO:0000303|PubMed:11599561}; AltName: Full=Heat shock cognate 70 kDa protein 1 {ECO:0000303|PubMed:11402207}; AltName: Full=Heat shock cognate protein 70-1 {ECO:0000303|PubMed:11402207}; Short=AtHsc70-1 {ECO:0000303|PubMed:11402207}; AltName: Full=Heat shock protein 70-1 {ECO:0000303|PubMed:11599561}; Short=AtHsp70-1 {ECO:0000303|PubMed:1159…	A0A816RMT9_BRANA SubName: Full=(rape) hypothetical protein {ECO:0000313|EMBL:CAF2075294.1}; Flags: Fragment;	Molecular chaperones HSP70/HSC70, HSP70 superfamily	GO:0048046,apoplast; GO:0009507,chloroplast; GO:0005737,cytoplasm; GO:0005829,cytosol; GO:0022626,cytosolic ribosome; GO:0005794,Golgi apparatus; GO:0005730,nucleolus; GO:0005634,nucleus; GO:0009505,plant-type cell wall; GO:0000325,plant-type vacuole; GO:0005886,plasma membrane; GO:0009506,plasmodesma; GO:0005524,ATP binding; GO:0016887,ATP hydrolysis activity; GO:0140662,ATP-dependent protein fo…	PF00012.23:Hsp70 protein	--	--	--
novel.3728	3.1698	3.6636	4.0565	1642.54	1434.85	2371.38	40	46	48	17225	18249	26049	9.95818	0	0	up	NC_027755.1	40077135	40077868	+	--	--	--	--	unnamed protein product [Brassica napus]	--	A0A3P6FML2_BRAOL SubName: Full=Uncharacterized protein {ECO:0000313|EMBL:VDD59343.1};	--	GO:0016021,integral component of membrane; GO:0005575,cellular_component; GO:0016020,membrane; GO:0031224,intrinsic component of membrane; GO:0110165,cellular anatomical entity	--	--	--	--
LOC106293425	3.3886	2.073	3.2995	166.77	156.414	155.543	69	42	63	2822	3210	2757	6.75277	3.33758e-307	7.44853e-305	up	NC_027752.1	39012694	39013752	-	LOC106293425	--	--	--	PREDICTED: uncharacterized protein LOC106293425 [Brassica oleracea var. oleracea]	--	A0A0D3CJS5_BRAOL SubName: Full=Uncharacterized protein {ECO:0000313|EnsemblPlants:Bo5g126660.1};	--	GO:0016021,integral component of membrane; GO:0005575,cellular_component; GO:0016020,membrane; GO:0031224,intrinsic component of membrane; GO:0110165,cellular anatomical entity	--	--	--	--
LOC106341371	2.5429	2.289	2.4171	33.1141	36.9572	30.0001	230	206	205	2489	3369	2362	4.76143	5.25106e-306	1.16321e-303	up	NC_027748.1	2172335	2178360	+	LOC106341371	--	K00106 xanthine dehydrogenase/oxidase [EC:1.17.1.4 1.17.3.2] | (RefSeq) xanthine dehydrogenase 1 (A)	ko00230: Purine metabolism; ko00232: Caffeine metabolism; ko01100: Metabolic pathways; ko01110: Biosynthesis of secondary metabolites; ko01232: Nucleotide metabolism; ko04146: Peroxisome	PREDICTED: xanthine dehydrogenase 1 [Brassica oleracea var. oleracea]	XDH1_ARATH RecName: Full=Xanthine dehydrogenase 1; Short=AtXDH1; EC=1.17.1.4 {ECO:0000269|PubMed:14726515};	A0A0D3A1W2_BRAOL SubName: Full=Uncharacterized protein {ECO:0000313|EnsemblPlants:Bo1g006880.1};	Xanthine dehydrogenase	GO:0005886,plasma membrane; GO:0051537,2 iron, 2 sulfur cluster binding; GO:0071949,FAD binding; GO:0005506,iron ion binding; GO:0016491,oxidoreductase activity; GO:0004854,xanthine dehydrogenase activity; GO:0006145,purine nucleobase catabolic process; GO:0000302,response to reactive oxygen species; GO:0009414,response to water deprivation; GO:0042554,superoxide anion generation; GO:0046110,xant…	PF20256.1:Molybdopterin cofactor-binding domain	--	--	--
LOC106313368	20.917	20.9859	22.3838	391.352	360.47	409.823	580	579	582	9018	10074	9892	5.1551	3.40303e-305	7.48291e-303	up	NC_027756.1	52834492	52836049	-	LOC106313368	--	K09286 EREBP-like factor | (RefSeq) dehydration-responsive element-binding protein 2A (A)	--	PREDICTED: dehydration-responsive element-binding protein 2A [Brassica oleracea var. oleracea]	DRE2A_ARATH RecName: Full=Dehydration-responsive element-binding protein 2A {ECO:0000303|PubMed:10809011, ECO:0000303|PubMed:9707537}; Short=Protein DREB2A {ECO:0000303|PubMed:10809011, ECO:0000303|PubMed:9707537};	A0A0D3EHL8_BRAOL RecName: Full=AP2/ERF domain-containing protein {ECO:0000259|PROSITE:PS51032};	--	GO:0005634,nucleus; GO:0003700,DNA-binding transcription factor activity; GO:0000976,transcription cis-regulatory region binding; GO:0071456,cellular response to hypoxia; GO:0010286,heat acclimation; GO:0045893,positive regulation of DNA-templated transcription; GO:0009408,response to heat; GO:0042542,response to hydrogen peroxide; GO:0010224,response to UV-B; GO:0009414,response to water depriva…	PF00847.23:AP2 domain	AP2/ERF-ERF	TF	AP2/ERF->AP2/ERF-ERF
LOC106332633	0.328	0.3663	1.0106	383.908	426.124	321.327	9	10	26	8753	11783	7674	10.3584	5.72297e-305	1.24924e-302	up	NC_027750.1	63861967	63864066	+	LOC106332633	--	K01206 alpha-L-fucosidase [EC:3.2.1.51] | (RefSeq) alpha-L-fucosidase 3 (A)	ko00511: Other glycan degradation	PREDICTED: GDSL esterase/lipase 3-like [Brassica oleracea var. oleracea]	GLIP3_ARATH RecName: Full=GDSL esterase/lipase 3; EC=3.1.1.-; AltName: Full=Extracellular lipase 3; Flags: Precursor;	A0A3P6BJ40_BRAOL SubName: Full=Uncharacterized protein {ECO:0000313|EMBL:VDD01370.1};	--	GO:0005576,extracellular region; GO:0016298,lipase activity; GO:0042742,defense response to bacterium; GO:0016042,lipid catabolic process; GO:0003674,molecular_function; GO:0003824,catalytic activity; GO:0016787,hydrolase activity; GO:0016788,hydrolase activity, acting on ester bonds; GO:0006950,response to stress; GO:0006952,defense response; GO:0008150,biological_process; GO:0009605,response to…	PF00657.25:GDSL-like Lipase/Acylhydrolase	--	--	--
LOC106319066	1.9087	1.8357	1.7373	38.7496	43.6074	34.498	116	111	99	1957	2671	1825	5.38736	6.62006e-303	1.43459e-300	up	NC_027756.1	1018891	1024873	+	LOC106319066	--	K00695 sucrose synthase [EC:2.4.1.13] | (RefSeq) sucrose synthase 3 isoform X1 (A)	ko00500: Starch and sucrose metabolism; ko01100: Metabolic pathways; ko01110: Biosynthesis of secondary metabolites	PREDICTED: sucrose synthase 3 isoform X1 [Brassica oleracea var. oleracea]	SUS3_ARATH RecName: Full=Sucrose synthase 3; Short=AtSUS3; EC=2.4.1.13; AltName: Full=Sucrose-UDP glucosyltransferase 3;	A0A0D3E006_BRAOL RecName: Full=Sucrose synthase {ECO:0000256|ARBA:ARBA00012540, ECO:0000256|RuleBase:RU280817}; EC=2.4.1.13 {ECO:0000256|ARBA:ARBA00012540, ECO:0000256|RuleBase:RU280817};	Glycosyltransferase	GO:0016157,sucrose synthase activity; GO:0010555,response to mannitol; GO:0009414,response to water deprivation; GO:0010431,seed maturation; GO:0005982,starch metabolic process; GO:0005985,sucrose metabolic process; GO:0003674,molecular_function; GO:0003824,catalytic activity; GO:0008194,UDP-glycosyltransferase activity; GO:0016740,transferase activity; GO:0016757,glycosyltransferase activity; GO…	PF00862.22:Sucrose synthase	--	--	--
LOC106329203	0.7834	0.8748	1.3614	109.59	122.228	96.2235	27	30	44	3139	4246	2887	7.73992	1.01374e-302	2.181e-300	up	NC_027750.1	9684193	9687327	+	LOC106329203	--	K13691 pathogen-inducible salicylic acid glucosyltransferase [EC:2.4.1.-] | (RefSeq) UDP-glycosyltransferase 74F2-like (A)	--	PREDICTED: UDP-glycosyltransferase 74D1 [Brassica oleracea var. oleracea]	U74D1_ARATH RecName: Full=UDP-glycosyltransferase 74D1; EC=2.4.1.-; AltName: Full=Jasmonate glucosyltransferase 1; Short=AtJGT1;	A0A0D3B4G4_BRAOL SubName: Full=Uncharacterized protein {ECO:0000313|EnsemblPlants:Bo3g026420.1};	UDP-glucuronosyl and UDP-glucosyl transferase	GO:0005829,cytosol; GO:0005777,peroxisome; GO:0052638,indole-3-butyrate beta-glucosyltransferase activity; GO:0080043,quercetin 3-O-glucosyltransferase activity; GO:0080044,quercetin 7-O-glucosyltransferase activity; GO:0009850,auxin metabolic process; GO:0003674,molecular_function; GO:0003824,catalytic activity; GO:0008194,UDP-glycosyltransferase activity; GO:0016740,transferase activity; GO:001…	PF00201.21:UDP-glucoronosyl and UDP-glucosyl transferase	--	--	--
LOC106336151	16.8503	17.5459	17.2324	149.451	159.722	133.889	804	833	771	5926	7681	5561	4.07387	4.68196e-302	1.0001e-299	up	NC_027750.1	35720624	35723585	+	LOC106336151	--	K00232 acyl-CoA oxidase [EC:1.3.3.6] | (RefSeq) acyl-coenzyme A oxidase 2, peroxisomal (A)	ko00071: Fatty acid degradation; ko00410: beta-Alanine metabolism; ko00592: alpha-Linolenic acid metabolism; ko00640: Propanoate metabolism; ko01040: Biosynthesis of unsaturated fatty acids; ko01100: Metabolic pathways; ko01110: Biosynthesis of secondary metabolites; ko01200: Carbon metabolism; ko01212: Fatty acid metabolism; ko04146: Peroxisome	PREDICTED: acyl-coenzyme A oxidase 2, peroxisomal [Brassica oleracea var. oleracea]	ACOX2_ARATH RecName: Full=Acyl-coenzyme A oxidase 2, peroxisomal {ECO:0000303|PubMed:10571860}; Short=AOX 2 {ECO:0000305}; EC=1.3.3.6 {ECO:0000269|PubMed:10571860}; AltName: Full=Long-chain acyl-CoA oxidase {ECO:0000305}; Short=AtCX2 {ECO:0000303|PubMed:10571860}; Flags: Precursor;	A0A0D3BEV9_BRAOL RecName: Full=Acyl-coenzyme A oxidase {ECO:0000256|PIRNR:PIRNR000168};	Pristanoyl-CoA/acyl-CoA oxidase	GO:0005777,peroxisome; GO:0003997,acyl-CoA oxidase activity; GO:0071949,FAD binding; GO:0005504,fatty acid binding; GO:0050660,flavin adenine dinucleotide binding; GO:0006635,fatty acid beta-oxidation; GO:0033540,fatty acid beta-oxidation using acyl-CoA oxidase; GO:0055088,lipid homeostasis; GO:0001676,long-chain fatty acid metabolic process; GO:0003674,molecular_function; GO:0003824,catalytic ac…	PF01756.22:Acyl-CoA oxidase	--	--	--
LOC106295158	3.4839	2.7806	3.254	43.2386	43.1301	41.3833	306	243	268	3156	3818	3164	4.72497	1.34715e-301	2.85719e-299	up	NC_027752.1	41156412	41160694	-	LOC106295158	--	K13415 protein brassinosteroid insensitive 1 [EC:2.7.10.1 2.7.11.1] | (RefSeq) protein BRASSINOSTEROID INSENSITIVE 1-like (A)	ko04075: Plant hormone signal transduction	PREDICTED: receptor-like protein kinase BRI1-like 3 [Brassica oleracea var. oleracea]	BRL3_ARATH RecName: Full=Receptor-like protein kinase BRI1-like 3; EC=2.7.10.1; EC=2.7.11.1; AltName: Full=BRASSINOSTEROID INSENSITIVE 1-like protein 3; Flags: Precursor;	A0A078GAZ1_BRANA RecName: Full=Non-specific serine/threonine protein kinase {ECO:0000256|ARBA:ARBA00012513}; EC=2.7.11.1 {ECO:0000256|ARBA:ARBA00012513};	--	GO:0016021,integral component of membrane; GO:0005886,plasma membrane; GO:0005524,ATP binding; GO:0106310,protein serine kinase activity; GO:0004674,protein serine/threonine kinase activity; GO:0005496,steroid binding; GO:0004714,transmembrane receptor protein tyrosine kinase activity; GO:0009755,hormone-mediated signaling pathway; GO:0000166,nucleotide binding; GO:0003674,molecular_function; GO:…	PF13855.9:Leucine rich repeat	--	--	--
LOC106323257	2.0004	1.5857	1.5925	90.0822	88.9803	101.373	71	56	53	2657	3183	3132	6.74263	1.16722e-299	2.45815e-297	up	NC_027748.1	16615020	16616715	+	LOC106323257	--	K23279 gallate 1-beta-glucosyltransferase [EC:2.4.1.136] | (RefSeq) UDP-glycosyltransferase 84A3-like (A)	ko00999: Biosynthesis of various plant secondary metabolites	PREDICTED: UDP-glycosyltransferase 84A3-like [Brassica oleracea var. oleracea]	U84A3_ARATH RecName: Full=UDP-glycosyltransferase 84A3 {ECO:0000303|PubMed:11042215}; EC=2.4.1.120 {ECO:0000269|PubMed:11042211, ECO:0000269|PubMed:11187886}; EC=2.4.1.177 {ECO:0000269|PubMed:11042211, ECO:0000269|PubMed:11187886}; AltName: Full=Hydroxycinnamate glucosyltransferase 3 {ECO:0000303|PubMed:11187886}; Short=AtHCAGT3 {ECO:0000303|PubMed:11187886};	A0A0D3A7Y0_BRAOL RecName: Full=Glycosyltransferase {ECO:0000256|RuleBase:RU362057}; EC=2.4.1.- {ECO:0000256|RuleBase:RU362057};	UDP-glucuronosyl and UDP-glucosyl transferase	GO:0050412,cinnamate beta-D-glucosyltransferase activity; GO:0047218,hydroxycinnamate 4-beta-glucosyltransferase activity; GO:0080043,quercetin 3-O-glucosyltransferase activity; GO:0080044,quercetin 7-O-glucosyltransferase activity; GO:0050284,sinapate 1-glucosyltransferase activity; GO:0003674,molecular_function; GO:0003824,catalytic activity; GO:0008194,UDP-glycosyltransferase activity; GO:0016…	PF00201.21:UDP-glucoronosyl and UDP-glucosyl transferase	--	--	--
LOC106343297	11.5018	13.5143	14.0542	339.597	338.002	372.82	343	401	393	8416	10159	9678	5.72628	2.67023e-296	5.58413e-294	up	NC_027752.1	31351944	31353818	-	LOC106343297	--	K17893 ubiquinol oxidase [EC:1.10.3.11] | (RefSeq) ubiquinol oxidase 1a, mitochondrial (A)	--	unnamed protein product, partial [Brassica napus]	AOX1A_ARATH RecName: Full=Ubiquinol oxidase 1a, mitochondrial; EC=1.10.3.11 {ECO:0000269|PubMed:9554960}; AltName: Full=Alternative oxidase 1a; Flags: Precursor;	A0A816KU34_BRANA RecName: Full=Ubiquinol oxidase {ECO:0000256|RuleBase:RU003779}; EC=1.10.3.11 {ECO:0000256|RuleBase:RU003779}; Flags: Fragment;	--	GO:0009507,chloroplast; GO:0016021,integral component of membrane; GO:0005743,mitochondrial inner membrane; GO:0005739,mitochondrion; GO:0070469,respirasome; GO:0009916,alternative oxidase activity; GO:0046872,metal ion binding; GO:0106292,superoxide-generating NADPH oxidase activity; GO:0102721,ubiquinol:oxygen oxidoreductase activity; GO:0010230,alternative respiration; GO:0045333,cellular resp…	PF01786.20:Alternative oxidase	--	--	--
LOC106327139	118.84	128.102	130.497	1234.29	1348.45	1236.19	6506	6978	6699	56154	74403	58911	4.31269	4.62223e-296	9.59916e-294	up	NC_027749.1	5591983	5595091	+	LOC106327139	--	K06617 raffinose synthase [EC:2.4.1.82] | (RefSeq) probable galactinol--sucrose galactosyltransferase 6 (A)	ko00052: Galactose metabolism; ko01100: Metabolic pathways	PREDICTED: probable galactinol--sucrose galactosyltransferase 6 [Brassica oleracea var. oleracea]	RFS6_ARATH RecName: Full=Probable galactinol--sucrose galactosyltransferase 6; EC=2.4.1.82; AltName: Full=Protein DARK INDUCIBLE 10; AltName: Full=Raffinose synthase 6;	A0A0D3AK47_BRAOL RecName: Full=Galactinol--sucrose galactosyltransferase {ECO:0000256|ARBA:ARBA00012708}; EC=2.4.1.82 {ECO:0000256|ARBA:ARBA00012708};	--	GO:0047274,galactinol-sucrose galactosyltransferase activity; GO:0005975,carbohydrate metabolic process; GO:0003674,molecular_function; GO:0003824,catalytic activity; GO:0008378,galactosyltransferase activity; GO:0016740,transferase activity; GO:0016757,glycosyltransferase activity; GO:0016758,hexosyltransferase activity; GO:0008150,biological_process; GO:0008152,metabolic process; GO:0044238,pri…	PF05691.15:Raffinose synthase or seed imbibition protein Sip1	--	--	--
LOC106313834	6.2516	7.5894	7.5251	248.102	262.114	283.716	101	122	114	3331	4268	3990	6.19514	6.38194e-295	1.31622e-292	up	NC_027756.1	12403289	12404060	+	LOC106313834	--	K01051 pectinesterase [EC:3.1.1.11] | (RefSeq) pectinesterase 2 (A)	ko00040: Pentose and glucuronate interconversions; ko01100: Metabolic pathways	PREDICTED: 21 kDa protein [Brassica oleracea var. oleracea]	PMI10_ARATH RecName: Full=Pectinesterase inhibitor 10 {ECO:0000305}; AltName: Full=Pectin methylesterase inhibitor 10 {ECO:0000303|PubMed:28082716}; Short=AtPMEI10 {ECO:0000303|PubMed:28082716}; Flags: Precursor;	A0A816IVQ5_BRANA SubName: Full=(rape) hypothetical protein {ECO:0000313|EMBL:CAF1722519.1};	--	GO:0048046,apoplast; GO:0004857,enzyme inhibitor activity; GO:0046910,pectinesterase inhibitor activity; GO:0043086,negative regulation of catalytic activity; GO:0071669,plant-type cell wall organization or biogenesis; GO:0003674,molecular_function; GO:0030234,enzyme regulator activity; GO:0098772,molecular function regulator activity; GO:0008150,biological_process; GO:0044092,negative regulation…	PF04043.18:Plant invertase/pectin methylesterase inhibitor	--	--	--
LOC106303920	0.673	1.7218	1.9575	498.07	433.017	489.903	11	28	30	6765	7133	6970	9.33184	2.71372e-291	5.55849e-289	up	NC_027754.1	43043410	43044190	-	LOC106303920	--	--	--	PREDICTED: dirigent protein 6 [Brassica oleracea var. oleracea]	DIR6_ARATH RecName: Full=Dirigent protein 6; Short=AtDIR6; Flags: Precursor;	A0A0D3DFQ1_BRAOL RecName: Full=Dirigent protein {ECO:0000256|RuleBase:RU363099};	--	GO:0048046,apoplast; GO:0042349,guiding stereospecific synthesis activity; GO:0042802,identical protein binding; GO:0042803,protein homodimerization activity; GO:1901599,(-)-pinoresinol biosynthetic process; GO:0050790,regulation of catalytic activity; GO:0003674,molecular_function; GO:0030234,enzyme regulator activity; GO:0098772,molecular function regulator activity; GO:0005488,binding; GO:0005…	PF03018.17:Dirigent-like protein	--	--	--
LOC106317538	50.0682	50.7745	53.7627	802.677	768.972	874.845	2324	2345	2340	30962	35974	35348	4.96376	5.756e-291	1.17097e-288	up	NC_027756.1	54268605	54271126	+	LOC106317538	--	K03283 heat shock 70kDa protein 1/6/8 | (RefSeq) probable mediator of RNA polymerase II transcription subunit 37e (A)	ko03040: Spliceosome; ko04141: Protein processing in endoplasmic reticulum; ko04144: Endocytosis	PREDICTED: probable mediator of RNA polymerase II transcription subunit 37e [Brassica oleracea var. oleracea]	HS701_ARATH RecName: Full=Heat shock 70 kDa protein 1 {ECO:0000303|PubMed:11599561}; AltName: Full=Heat shock cognate 70 kDa protein 1 {ECO:0000303|PubMed:11402207}; AltName: Full=Heat shock cognate protein 70-1 {ECO:0000303|PubMed:11402207}; Short=AtHsc70-1 {ECO:0000303|PubMed:11402207}; AltName: Full=Heat shock protein 70-1 {ECO:0000303|PubMed:11599561}; Short=AtHsp70-1 {ECO:0000303|PubMed:1159…	A0A3P6C6R3_BRAOL SubName: Full=Uncharacterized protein {ECO:0000313|EMBL:VDD14257.1};	Molecular chaperones HSP70/HSC70, HSP70 superfamily	GO:0048046,apoplast; GO:0009507,chloroplast; GO:0005737,cytoplasm; GO:0005829,cytosol; GO:0022626,cytosolic ribosome; GO:0005794,Golgi apparatus; GO:0005730,nucleolus; GO:0005634,nucleus; GO:0009505,plant-type cell wall; GO:0000325,plant-type vacuole; GO:0005886,plasma membrane; GO:0009506,plasmodesma; GO:0005524,ATP binding; GO:0016887,ATP hydrolysis activity; GO:0140662,ATP-dependent protein fo…	PF00012.23:Hsp70 protein	--	--	--
LOC106343003	6.8567	5.458	6.2769	135.41	155.299	158.026	226	179	194	3709	5159	4534	5.57556	1.16313e-289	2.35022e-287	up	NC_027751.1	36546453	36548027	+	LOC106343003	--	K19747 BAHD acyltransferase [EC:2.3.1.-] | (RefSeq) BAHD acyltransferase DCR (A)	--	PREDICTED: phenolic glucoside malonyltransferase 1-like [Brassica oleracea var. oleracea]	PMAT1_ARATH RecName: Full=Phenolic glucoside malonyltransferase 1; EC=2.3.1.- {ECO:0000269|PubMed:20626660}; EC=2.3.1.116 {ECO:0000269|PubMed:20626660};	A0A816K1H5_BRANA SubName: Full=(rape) hypothetical protein {ECO:0000313|EMBL:CAF1858597.1};	--	GO:0047165,flavonol-3-O-beta-glucoside O-malonyltransferase activity; GO:0050736,O-malonyltransferase activity; GO:0009636,response to toxic substance; GO:0003674,molecular_function; GO:0003824,catalytic activity; GO:0008374,O-acyltransferase activity; GO:0016420,malonyltransferase activity; GO:0016740,transferase activity; GO:0016746,acyltransferase activity; GO:0016747,acyltransferase activity,…	PF02458.18:Transferase family	--	--	--
LOC106300551	29.79	27.3221	29.6576	235.261	242.973	238.889	1384	1263	1292	9083	11377	9661	4.02485	2.11083e-289	4.23654e-287	up	NC_027753.1	34571945	34576864	+	LOC106300551	--	K26552 MFS transporter, POT/PTR family, nitrate/chloride/glucosinolate transporter | (RefSeq) protein NRT1/ PTR FAMILY 2.13-like (A)	--	PREDICTED: protein NRT1/ PTR FAMILY 2.13-like [Brassica oleracea var. oleracea]	PTR21_ARATH RecName: Full=Protein NRT1/ PTR FAMILY 2.13; Short=AtNPF2.13; AltName: Full=Nitrate transporter 1.7;	A0A3P6FZV8_BRAOL SubName: Full=Uncharacterized protein {ECO:0000313|EMBL:VDD63987.1};	H+/oligopeptide symporter	GO:0016021,integral component of membrane; GO:0005886,plasma membrane; GO:0080054,low-affinity nitrate transmembrane transporter activity; GO:0015293,symporter activity; GO:0042128,nitrate assimilation; GO:0015706,nitrate transmembrane transport; GO:0003674,molecular_function; GO:0005215,transporter activity; GO:0008509,anion transmembrane transporter activity; GO:0015075,ion transmembrane transp…	PF00854.24:POT family	--	--	--
LOC106344732	1.0823	1.1207	0.8394	69.3008	73.2811	68.1188	33	34	24	1756	2252	1808	7.08865	7.08005e-289	1.41153e-286	up	NC_027748.1	18113014	18115005	-	LOC106344732	--	K01757 strictosidine synthase [EC:4.3.3.2] | (RefSeq) protein STRICTOSIDINE SYNTHASE-LIKE 12 isoform X1 (A)	ko00901: Indole alkaloid biosynthesis; ko01100: Metabolic pathways; ko01110: Biosynthesis of secondary metabolites	PREDICTED: protein STRICTOSIDINE SYNTHASE-LIKE 5-like [Brassica oleracea var. oleracea]	SSL5_ARATH RecName: Full=Protein STRICTOSIDINE SYNTHASE-LIKE 5 {ECO:0000303|PubMed:10777701}; Short=AtSSL5 {ECO:0000303|PubMed:10777701}; AltName: Full=Protein YELLOW-LEAF-SPECIFIC GENE 2 {ECO:0000303|PubMed:11230571}; Flags: Precursor;	A0A3P6G1E2_BRAOL RecName: Full=Str_synth domain-containing protein {ECO:0000259|Pfam:PF03088};	Predicted alkaloid synthase/Surface mucin Hemomucin	GO:0005829,cytosol; GO:0005783,endoplasmic reticulum; GO:0005773,vacuole; GO:0009058,biosynthetic process; GO:0009723,response to ethylene; GO:0009620,response to fungus; GO:0009753,response to jasmonic acid; GO:0009751,response to salicylic acid; GO:0009615,response to virus; GO:0008150,biological_process; GO:0008152,metabolic process; GO:0009719,response to endogenous stimulus; GO:0009725,respo…	PF03088.19:Strictosidine synthase	--	--	--
LOC106322971	7.3224	7.5319	6.7091	84.1413	82.5437	74.917	213	218	183	2034	2420	1897	4.46095	1.08419e-287	2.1472e-285	up	NC_027749.1	52183698	52185735	+	LOC106322971	--	K09286 EREBP-like factor | (RefSeq) ethylene-responsive transcription factor ERF071 (A)	--	PREDICTED: ethylene-responsive transcription factor ABR1-like [Brassica oleracea var. oleracea]	ABR1_ARATH RecName: Full=Ethylene-responsive transcription factor ABR1; AltName: Full=Protein ABA REPRESSOR 1;	A0A0D3AYQ8_BRAOL RecName: Full=AP2/ERF domain-containing protein {ECO:0000259|PROSITE:PS51032};	--	GO:0005634,nucleus; GO:0003677,DNA binding; GO:0003700,DNA-binding transcription factor activity; GO:0009738,abscisic acid-activated signaling pathway; GO:0050832,defense response to fungus; GO:0009873,ethylene-activated signaling pathway; GO:0009788,negative regulation of abscisic acid-activated signaling pathway; GO:0009737,response to abscisic acid; GO:0009749,response to glucose; GO:0006970,r…	PF00847.23:AP2 domain	AP2/ERF-ERF	TF	AP2/ERF->AP2/ERF-ERF
LOC106301684	4.7857	4.8826	4.3046	112.995	115.495	132.53	198	201	167	3885	4816	4773	5.67451	1.17873e-286	2.31908e-284	up	NC_027754.1	38683650	38686329	-	LOC106301684	--	K24193 MFS transporter, SP family, sugar:H+ symporter | (RefSeq) sugar transport protein 3 (A)	--	PREDICTED: sugar transport protein 3 [Brassica oleracea var. oleracea]	STP3_ARATH RecName: Full=Sugar transport protein 3; AltName: Full=Hexose transporter 3;	A0A0D3DDM6_BRAOL RecName: Full=MFS domain-containing protein {ECO:0000259|PROSITE:PS50850};	Predicted transporter (major facilitator superfamily)	GO:0016021,integral component of membrane; GO:0015145,monosaccharide transmembrane transporter activity; GO:0015293,symporter activity; GO:0003674,molecular_function; GO:0005215,transporter activity; GO:0015144,carbohydrate transmembrane transporter activity; GO:0022857,transmembrane transporter activity; GO:0051119,sugar transmembrane transporter activity; GO:0015291,secondary active transmembra…	PF00083.27:Sugar (and other) transporter	--	--	--
LOC106327738	5.9662	8.0041	8.4641	336.705	343.231	374.389	218	291	290	10224	12640	11908	6.52982	1.22388e-286	2.39217e-284	up	NC_027749.1	2254138	2256351	-	LOC106327738	--	K22683 aspartyl protease family protein [EC:3.4.23.-] | (RefSeq) protein ASPARTIC PROTEASE IN GUARD CELL 1 (A)	--	PREDICTED: protein ASPARTIC PROTEASE IN GUARD CELL 2 [Brassica oleracea var. oleracea]	ASPA_ARATH RecName: Full=Aspartyl protease family protein At5g10770; EC=3.4.23.- {ECO:0000305}; Flags: Precursor;	A0A0D3AIH2_BRAOL RecName: Full=Peptidase A1 domain-containing protein {ECO:0000259|PROSITE:PS51767};	Aspartyl protease	GO:0031225,anchored component of membrane; GO:0005886,plasma membrane; GO:0004190,aspartic-type endopeptidase activity; GO:0006508,proteolysis; GO:0003674,molecular_function; GO:0003824,catalytic activity; GO:0004175,endopeptidase activity; GO:0008233,peptidase activity; GO:0016787,hydrolase activity; GO:0070001,aspartic-type peptidase activity; GO:0140096,catalytic activity, acting on a protein;…	PF14543.9:Xylanase inhibitor N-terminal	--	--	--
LOC106307390	14.5135	13.4806	15.3103	170.863	167.552	172.749	554	512	548	5420	6446	5740	4.5393	2.6453e-286	5.13687e-284	up	NC_027755.1	24457892	24459715	+	LOC106307390	--	--	--	PREDICTED: F-box/kelch-repeat protein At1g26930 [Brassica oleracea var. oleracea]	FBK15_ARATH RecName: Full=F-box/kelch-repeat protein At1g26930;	A0A078ITK6_BRANA SubName: Full=(rape) hypothetical protein {ECO:0000313|EMBL:CAF2110218.1}; SubName: Full=BnaC08g48530D protein {ECO:0000313|EMBL:CDY52764.1};	FOG: Kelch repeat	GO:0005634,nucleus; GO:0005777,peroxisome; GO:0005575,cellular_component; GO:0005622,intracellular anatomical structure; GO:0043226,organelle; GO:0043227,membrane-bounded organelle; GO:0043229,intracellular organelle; GO:0043231,intracellular membrane-bounded organelle; GO:0110165,cellular anatomical entity; GO:0005737,cytoplasm; GO:0042579,microbody	PF01344.28:Kelch motif	--	--	--
LOC106295112	8.2378	8.1482	8.952	97.1207	92.6502	86.4594	316	311	322	3096	3582	2887	4.42105	3.02088e-286	5.82836e-284	up	NC_027752.1	38294264	38296892	+	LOC106295112	--	K08237 hydroquinone glucosyltransferase [EC:2.4.1.218] | (RefSeq) UDP-glycosyltransferase 72B1-like (A)	--	UDP-glycosyltransferase 88A1 [Brassica napus]	U88A1_ARATH RecName: Full=UDP-glycosyltransferase 88A1; EC=2.4.1.-;	A0A3P6FP18_BRAOL RecName: Full=Glycosyltransferase {ECO:0000256|RuleBase:RU362057}; EC=2.4.1.- {ECO:0000256|RuleBase:RU362057};	UDP-glucuronosyl and UDP-glucosyl transferase	GO:0005829,cytosol; GO:0080045,quercetin 3'-O-glucosyltransferase activity; GO:0080043,quercetin 3-O-glucosyltransferase activity; GO:0080046,quercetin 4'-O-glucosyltransferase activity; GO:0080044,quercetin 7-O-glucosyltransferase activity; GO:0003674,molecular_function; GO:0003824,catalytic activity; GO:0008194,UDP-glycosyltransferase activity; GO:0016740,transferase activity; GO:0016757,glycos…	PF00201.21:UDP-glucoronosyl and UDP-glucosyl transferase	--	--	--
LOC106308250	0.6287	1.0937	0.7221	97.9782	101.973	75.5631	26	45	28	3367	4250	2720	7.78326	4.07628e-286	7.81417e-284	up	NC_027755.1	24348678	24352114	+	LOC106308250	--	--	--	PREDICTED: tetratricopeptide repeat protein 38-like isoform X2 [Brassica oleracea var. oleracea]	--	A0A3P6GKZ7_BRAOL RecName: Full=Tetratricopeptide repeat protein 38 {ECO:0000256|ARBA:ARBA00019992};	Uncharacterized conserved protein	--	PF13428.9:Tetratricopeptide repeat	--	--	--
LOC106329233	3.1972	3.9817	4.2621	230.087	203.128	255.229	92	114	115	5502	5891	6393	6.89173	2.14589e-285	4.08745e-283	up	NC_027750.1	22613869	22615243	+	LOC106329233	--	K10664 E3 ubiquitin-protein ligase ATL6/9/15/31/42/55 [EC:2.3.2.27] | (RefSeq) E3 ubiquitin-protein ligase ATL6-like (A)	--	PREDICTED: E3 ubiquitin-protein ligase ATL6-like [Brassica oleracea var. oleracea]	ATL6_ARATH RecName: Full=E3 ubiquitin-protein ligase ATL6; EC=2.3.2.27 {ECO:0000269|PubMed:15644464}; AltName: Full=RING-H2 finger protein ATL6; AltName: Full=RING-type E3 ubiquitin transferase ATL6 {ECO:0000305}; Flags: Precursor;	A0A0D3B9R7_BRAOL RecName: Full=RING-type domain-containing protein {ECO:0000259|PROSITE:PS50089};	FOG: Predicted E3 ubiquitin ligase	GO:0016021,integral component of membrane; GO:0005886,plasma membrane; GO:0046872,metal ion binding; GO:0004842,ubiquitin-protein transferase activity; GO:0042742,defense response to bacterium; GO:0098542,defense response to other organism; GO:0016567,protein ubiquitination; GO:0003674,molecular_function; GO:0005488,binding; GO:0043167,ion binding; GO:0043169,cation binding; GO:0003824,catalytic …	PF13639.9:Ring finger domain	--	--	--
LOC106311705	94.735	77.2197	76.8626	642.911	670.381	601.174	4657	3777	3543	26264	33214	25725	3.92276	7.57683e-284	1.43408e-281	up	NC_027755.1	41080848	41084928	-	LOC106311705	--	K01968 3-methylcrotonyl-CoA carboxylase alpha subunit [EC:6.4.1.4] | (RefSeq) methylcrotonoyl-CoA carboxylase subunit alpha, mitochondrial isoform X1 (A)	ko00280: Valine, leucine and isoleucine degradation; ko01100: Metabolic pathways	PREDICTED: methylcrotonoyl-CoA carboxylase subunit alpha, mitochondrial isoform X1 [Brassica oleracea var. oleracea]	MCCA_ARATH RecName: Full=Methylcrotonoyl-CoA carboxylase subunit alpha, mitochondrial; Short=MCCase subunit alpha; EC=6.4.1.4; AltName: Full=3-methylcrotonyl-CoA carboxylase 1; AltName: Full=3-methylcrotonyl-CoA:carbon dioxide ligase subunit alpha; Flags: Precursor;	A0A0D3DZ65_BRAOL SubName: Full=Uncharacterized protein {ECO:0000313|EnsemblPlants:Bo8g116120.1};	3-Methylcrotonyl-CoA carboxylase, biotin-containing subunit/Propionyl-CoA carboxylase, alpha chain/Acetyl-CoA carboxylase, biotin carboxylase subunit	GO:0022626,cytosolic ribosome; GO:0005576,extracellular region; GO:0005759,mitochondrial matrix; GO:0005739,mitochondrion; GO:0005524,ATP binding; GO:0050897,cobalt ion binding; GO:0004485,methylcrotonoyl-CoA carboxylase activity; GO:0006552,leucine catabolic process; GO:0000166,nucleotide binding; GO:0003674,molecular_function; GO:0005488,binding; GO:0017076,purine nucleotide binding; GO:0030554…	PF02786.20:Carbamoyl-phosphate synthase L chain, ATP binding domain	--	--	--
LOC106313582	265.341	298.908	302.002	1.8405	2.1843	2.2629	11450	12834	12220	66	95	85	-6.12962	8.24772e-284	1.55125e-281	down	NC_027756.1	54573373	54575679	-	LOC106313582	--	K01568 pyruvate decarboxylase [EC:4.1.1.1] | (RefSeq) pyruvate decarboxylase 1-like (A)	ko00010: Glycolysis / Gluconeogenesis; ko01100: Metabolic pathways; ko01110: Biosynthesis of secondary metabolites	PREDICTED: pyruvate decarboxylase 1-like [Brassica oleracea var. oleracea]	PDC1_ARATH RecName: Full=Pyruvate decarboxylase 1; Short=AtPDC1; EC=4.1.1.1;	A0A078F7N7_BRANA RecName: Full=Pyruvate decarboxylase {ECO:0000256|ARBA:ARBA00013202}; EC=4.1.1.1 {ECO:0000256|ARBA:ARBA00013202};	Thiamine pyrophosphate-requiring enzyme	GO:0005829,cytosol; GO:0005886,plasma membrane; GO:0016831,carboxy-lyase activity; GO:0000287,magnesium ion binding; GO:0004737,pyruvate decarboxylase activity; GO:0030976,thiamine pyrophosphate binding; GO:0071456,cellular response to hypoxia; GO:0034059,response to anoxia; GO:0003674,molecular_function; GO:0003824,catalytic activity; GO:0016829,lyase activity; GO:0016830,carbon-carbon lyase act…	PF02776.21:Thiamine pyrophosphate enzyme, N-terminal TPP binding domain	--	--	--
LOC106328441	1.3765	2.3716	1.7301	190.308	186.817	210.372	28	48	33	3217	3830	3725	7.72379	7.98539e-283	1.49252e-280	up	NC_027750.1	13518276	13520051	-	LOC106328441	--	K20628 expansin | (RefSeq) expansin-B3-like (A)	--	PREDICTED: expansin-A8-like [Brassica oleracea var. oleracea]	EXPA8_ARATH RecName: Full=Expansin-A8; Short=AtEXPA8; AltName: Full=Alpha-expansin-8; Short=At-EXP8; Short=AtEx8; AltName: Full=Ath-ExpAlpha-1.11; Flags: Precursor;	A0A078GI70_BRANA RecName: Full=Expansin {ECO:0000256|RuleBase:RU365023};	--	GO:0005576,extracellular region; GO:0016020,membrane; GO:0009664,plant-type cell wall organization; GO:0009635,response to herbicide; GO:0006949,syncytium formation; GO:0008150,biological_process; GO:0009987,cellular process; GO:0016043,cellular component organization; GO:0045229,external encapsulating structure organization; GO:0071554,cell wall organization or biogenesis; GO:0071555,cell wall o…	PF01357.24:Expansin C-terminal domain	--	--	--
LOC106342082	25.8657	22.1876	22.6456	205.622	214.761	214.439	983	839	807	6494	8226	7094	4.14724	1.94523e-282	3.61318e-280	up	NC_027751.1	27137743	27139983	-	LOC106342082	--	K13436 pto-interacting protein 1 [EC:2.7.11.1] | (RefSeq) PTI1-like tyrosine-protein kinase 3 isoform X1 (A)	ko04626: Plant-pathogen interaction	hypothetical protein Bca52824_047521 [Brassica carinata]	PTI13_ARATH RecName: Full=PTI1-like tyrosine-protein kinase 3; Short=PTI1-3; EC=2.7.10.2;	A0A3P6CPM4_BRAOL RecName: Full=Protein kinase domain-containing protein {ECO:0000259|PROSITE:PS50011};	Serine/threonine protein kinase	GO:0005829,cytosol; GO:0005886,plasma membrane; GO:0005524,ATP binding; GO:0004715,non-membrane spanning protein tyrosine kinase activity; GO:0019901,protein kinase binding; GO:0010375,stomatal complex patterning; GO:0000166,nucleotide binding; GO:0003674,molecular_function; GO:0005488,binding; GO:0017076,purine nucleotide binding; GO:0030554,adenyl nucleotide binding; GO:0032553,ribonucleotide b…	PF07714.20:Protein tyrosine and serine/threonine kinase	--	--	--
LOC106300944	275.304	241.797	248.004	2.5265	2.5861	2.8695	7605	6646	6424	58	72	69	-5.60526	2.36998e-281	4.37496e-279	down	NC_027753.1	8050259	8052808	-	LOC106300944	--	--	--	GDSL esterase/lipase At1g54020-like precursor [Brassica napus]	GDL20_ARATH RecName: Full=GDSL esterase/lipase At1g54020; EC=3.1.1.-; AltName: Full=Extracellular lipase At1g54020; Flags: Precursor;	P93064_BRANA SubName: Full=(rape) hypothetical protein {ECO:0000313|EMBL:CAF2055971.1}; SubName: Full=BnaC06g06760D protein {ECO:0000313|EMBL:CDY36623.1}; SubName: Full=Myrosinase-associated protein {ECO:0000313|EMBL:CAA71237.1};	--	GO:0005829,cytosol; GO:0005576,extracellular region; GO:0000325,plant-type vacuole; GO:0005773,vacuole; GO:0016788,hydrolase activity, acting on ester bonds; GO:0016042,lipid catabolic process; GO:0003674,molecular_function; GO:0003824,catalytic activity; GO:0016787,hydrolase activity; GO:0006629,lipid metabolic process; GO:0008150,biological_process; GO:0008152,metabolic process; GO:0009056,cata…	PF00657.25:GDSL-like Lipase/Acylhydrolase	--	--	--
LOC106308257	3.2351	2.825	2.6017	247.808	267.525	335.033	61	53	46	3883	5084	5499	7.60514	4.34452e-281	7.97072e-279	up	NC_027755.1	36932460	36933475	-	LOC106308257	--	K00799 glutathione S-transferase [EC:2.5.1.18] | (RefSeq) glutathione S-transferase U24 (A)	ko00480: Glutathione metabolism; ko01100: Metabolic pathways	PREDICTED: glutathione S-transferase U24 [Brassica oleracea var. oleracea]	GSTUO_ARATH RecName: Full=Glutathione S-transferase U24; Short=AtGSTU24; EC=2.5.1.18; AltName: Full=GST class-tau member 24;	A0A0D3DWV7_BRAOL RecName: Full=Glutathione transferase {ECO:0000256|ARBA:ARBA00012452}; EC=2.5.1.18 {ECO:0000256|ARBA:ARBA00012452};	Glutathione S-transferase	GO:0005737,cytoplasm; GO:0005829,cytosol; GO:0043295,glutathione binding; GO:0004364,glutathione transferase activity; GO:0046256,2,4,6-trinitrotoluene catabolic process; GO:0006749,glutathione metabolic process; GO:0009407,toxin catabolic process; GO:0003674,molecular_function; GO:0005488,binding; GO:0033218,amide binding; GO:0042277,peptide binding; GO:0043167,ion binding; GO:0043168,anion bind…	PF02798.23:Glutathione S-transferase, N-terminal domain	--	--	--
LOC106331951	12.2774	11.8299	11.971	161.574	145.057	157.027	315	302	288	3445	3751	3507	4.66293	2.87432e-280	5.24126e-278	up	NC_027750.1	57903876	57905779	+	LOC106331951	--	K11147 dehydrogenase/reductase SDR family member 4 [EC:1.1.-.-] | (RefSeq) short-chain dehydrogenase/reductase SDRA-like (A)	ko01100: Metabolic pathways; ko04146: Peroxisome	PREDICTED: short-chain dehydrogenase/reductase SDRA-like [Brassica oleracea var. oleracea]	SDRA_ARATH RecName: Full=Short-chain dehydrogenase/reductase SDRA {ECO:0000305}; EC=1.1.-.- {ECO:0000305}; AltName: Full=Protein INDOLE-3-BUTYRIC ACID RESPONSE 1 {ECO:0000303|PubMed:18725356}; AltName: Full=Short-chain dehydrogenase/reductase A {ECO:0000305};	A0A0D3BKX3_BRAOL RecName: Full=3-oxoacyl-[acyl-carrier-protein] reductase {ECO:0000256|ARBA:ARBA00012948}; EC=1.1.1.100 {ECO:0000256|ARBA:ARBA00012948};	Reductases with broad range of substrate specificities	GO:0005829,cytosol; GO:0005777,peroxisome; GO:0016491,oxidoreductase activity; GO:0006631,fatty acid metabolic process; GO:0080024,indolebutyric acid metabolic process; GO:0080026,response to indolebutyric acid; GO:0048767,root hair elongation; GO:0003674,molecular_function; GO:0003824,catalytic activity; GO:0006082,organic acid metabolic process; GO:0006629,lipid metabolic process; GO:0008150,bi…	PF13561.9:Enoyl-(Acyl carrier protein) reductase	--	--	--
LOC106327712	0.4259	0.8561	0.7138	79.5882	84.8013	64.5871	21	42	33	3261	4214	2772	7.81136	1.05812e-279	1.91776e-277	up	NC_027749.1	51795936	51802336	+	LOC106327712	--	K12309 beta-galactosidase [EC:3.2.1.23] | (RefSeq) beta-galactosidase 2 (A)	ko00052: Galactose metabolism; ko00511: Other glycan degradation; ko00531: Glycosaminoglycan degradation; ko00600: Sphingolipid metabolism; ko00604: Glycosphingolipid biosynthesis - ganglio series; ko01100: Metabolic pathways	PREDICTED: beta-galactosidase 6 [Brassica oleracea var. oleracea]	BGAL6_ARATH RecName: Full=Beta-galactosidase 6; Short=Lactase 6; EC=3.2.1.23; Flags: Precursor;	A0A0D3AYK9_BRAOL RecName: Full=Beta-galactosidase {ECO:0000256|ARBA:ARBA00012756, ECO:0000256|RuleBase:RU000675}; EC=3.2.1.23 {ECO:0000256|ARBA:ARBA00012756, ECO:0000256|RuleBase:RU000675};	Beta-galactosidase	GO:0048046,apoplast; GO:0009536,plastid; GO:0005773,vacuole; GO:0004565,beta-galactosidase activity; GO:0005975,carbohydrate metabolic process; GO:0048354,mucilage biosynthetic process involved in seed coat development; GO:0009827,plant-type cell wall modification; GO:0003674,molecular_function; GO:0003824,catalytic activity; GO:0004553,hydrolase activity, hydrolyzing O-glycosyl compounds; GO:001…	PF01301.22:Glycosyl hydrolases family 35	--	--	--
LOC106315589	16.3295	17.6973	13.8835	237.066	246.988	240.152	217	234	173	2618	3308	2778	4.89588	1.78353e-279	3.21304e-277	up	NC_027756.1	37698428	37699289	-	LOC106315589	--	K03113 translation initiation factor 1 | (RefSeq) protein translation factor SUI1 homolog (A)	--	hypothetical protein Bca52824_057754 [Brassica carinata]	SUI11_ARATH RecName: Full=Protein translation factor SUI1 homolog 1;	A0A0D3EB68_BRAOL RecName: Full=SUI1 domain-containing protein {ECO:0000259|PROSITE:PS50296};	Translation initiation factor 1 (eIF-1/SUI1)	GO:0005829,cytosol; GO:0003729,mRNA binding; GO:0003723,RNA binding; GO:0003743,translation initiation factor activity; GO:0003674,molecular_function; GO:0003676,nucleic acid binding; GO:0005488,binding; GO:0097159,organic cyclic compound binding; GO:1901363,heterocyclic compound binding; GO:0008135,translation factor activity, RNA binding; GO:0045182,translation regulator activity; GO:0090079,tr…	PF01253.25:Translation initiation factor SUI1	--	--	--
LOC106344107	0.3184	0.2774	0.3169	121.669	138.106	96.181	15	13	14	4763	6557	3944	9.57865	3.68358e-279	6.59626e-277	up	NC_027752.1	46725457	46730171	+	LOC106344107	--	K10529 fatty acid alpha-dioxygenase [EC:1.13.11.92] | (RefSeq) alpha-dioxygenase 1 (A)	ko00592: alpha-Linolenic acid metabolism; ko01110: Biosynthesis of secondary metabolites	PREDICTED: alpha-dioxygenase 1 [Brassica oleracea var. oleracea]	DOX1_ARATH RecName: Full=Alpha-dioxygenase 1 {ECO:0000303|PubMed:12060227}; Short=Alpha DOX1 {ECO:0000303|PubMed:12060227}; EC=1.13.11.92 {ECO:0000269|PubMed:10455113}; AltName: Full=Fatty acid dioxygenase AlphaDOX1 {ECO:0000305}; AltName: Full=Pathogen-induced oxygenase {ECO:0000303|PubMed:10455113}; AltName: Full=Plant alpha dioxygenase 1 {ECO:0000303|PubMed:15100225};	A0A3P6F697_BRAOL SubName: Full=Uncharacterized protein {ECO:0000313|EMBL:VDD47600.1};	Peroxidase/oxygenase	GO:0012511,monolayer-surrounded lipid storage body; GO:0020037,heme binding; GO:0046872,metal ion binding; GO:0016702,oxidoreductase activity, acting on single donors with incorporation of molecular oxygen, incorporation of two atoms of oxygen; GO:0004601,peroxidase activity; GO:1902609,(R)-2-hydroxy-alpha-linolenic acid biosynthetic process; GO:0008219,cell death; GO:0071732,cellular response to…	PF03098.18:Animal haem peroxidase	--	--	--
LOC106326330	1.7787	2.3634	2.8293	103.755	100.865	92.9222	59	78	88	2860	3372	2683	6.38914	1.31117e-277	2.33397e-275	up	NC_027748.1	904473	907631	-	LOC106326330	--	K00517 indol-3-yl-methylglucosinolate hydroxylase [EC:1.14.-.-] | (RefSeq) LOW QUALITY PROTEIN: cytochrome P450 81F1-like (A)	--	hypothetical protein HID58_000150 [Brassica napus]	C81F1_ARATH RecName: Full=Cytochrome P450 81F1 {ECO:0000305}; EC=1.14.-.- {ECO:0000305};	A0A816XIX6_BRANA SubName: Full=(rape) hypothetical protein {ECO:0000313|EMBL:CAF2146439.1};	Cytochrome P450 CYP2 subfamily	GO:0005783,endoplasmic reticulum; GO:0016021,integral component of membrane; GO:0016020,membrane; GO:0020037,heme binding; GO:0005506,iron ion binding; GO:0004497,monooxygenase activity; GO:0016709,oxidoreductase activity, acting on paired donors, with incorporation or reduction of molecular oxygen, NAD(P)H as one donor, and incorporation of one atom of oxygen; GO:0042343,indole glucosinolate met…	PF00067.25:Cytochrome P450	--	--	--
LOC106312497	1.4461	1.7693	1.5087	58.4843	58.7341	57.8558	46	56	45	1546	1883	1602	6.18883	1.76312e-277	3.11989e-275	up	NC_027748.1	39714702	39717026	-	LOC106312497	--	K22683 aspartyl protease family protein [EC:3.4.23.-] | (RefSeq) aspartic proteinase nepenthesin-2 (A)	--	hypothetical protein HID58_044293 [Brassica napus]	NANA_ARATH RecName: Full=Aspartic proteinase NANA, chloroplast {ECO:0000303|PubMed:22987884}; EC=3.4.23.- {ECO:0000269|PubMed:22987884}; Flags: Precursor;	A0A0D3AE66_BRAOL RecName: Full=Peptidase A1 domain-containing protein {ECO:0000259|PROSITE:PS51767};	Aspartyl protease	GO:0009507,chloroplast; GO:0005576,extracellular region; GO:0004190,aspartic-type endopeptidase activity; GO:0005975,carbohydrate metabolic process; GO:0010019,chloroplast-nucleus signaling pathway; GO:0007623,circadian rhythm; GO:0006508,proteolysis; GO:0009744,response to sucrose; GO:0003674,molecular_function; GO:0003824,catalytic activity; GO:0004175,endopeptidase activity; GO:0008233,peptida…	PF14543.9:Xylanase inhibitor N-terminal	--	--	--
LOC106335662	6.2528	7.3197	7.123	107.905	118.053	108.972	176	205	188	2524	3349	2670	4.9916	2.05908e-277	3.62216e-275	up	NC_027750.1	54299064	54300649	+	LOC106335662	--	--	--	PREDICTED: uncharacterized protein LOC106335662 [Brassica oleracea var. oleracea]	--	A0A078IN87_BRANA SubName: Full=(rape) hypothetical protein {ECO:0000313|EMBL:CAF1710178.1}; SubName: Full=BnaC03g61080D protein {ECO:0000313|EMBL:CDY52515.1};	--	--	--	--	--	--
LOC106307124	5.272	4.3403	4.755	63.3723	69.9486	60.5642	188	154	159	1878	2514	1880	4.73123	4.15185e-277	7.26087e-275	up	NC_027754.1	47520009	47523109	-	LOC106307124	--	K24542 cytochrome P450 family 81 subfamily D | (RefSeq) cytochrome P450 81D11-like (A)	--	PREDICTED: cytochrome P450 81D11-like [Brassica oleracea var. oleracea]	C8D11_ARATH RecName: Full=Cytochrome P450 81D11; EC=1.14.-.-;	A0A8D9LSQ2_BRACM SubName: Full=(field mustard) hypothetical protein {ECO:0000313|EMBL:CAG7885356.1}; Flags: Fragment;	Cytochrome P450 CYP2 subfamily	GO:0016021,integral component of membrane; GO:0016020,membrane; GO:0020037,heme binding; GO:0005506,iron ion binding; GO:0016709,oxidoreductase activity, acting on paired donors, with incorporation or reduction of molecular oxygen, NAD(P)H as one donor, and incorporation of one atom of oxygen; GO:0002213,defense response to insect; GO:0003674,molecular_function; GO:0005488,binding; GO:0046906,tet…	PF00067.25:Cytochrome P450	--	--	--
LOC106319746	6.2768	6.3931	4.9844	89.2967	100.331	78.1935	372	377	277	4398	5993	4034	4.89683	1.18282e-276	2.05653e-274	up	NW_013617424.1	175020	180781	-	LOC106319746	--	K15718 linoleate 9S-lipoxygenase [EC:1.13.11.58] | (RefSeq) linoleate 9S-lipoxygenase 1 (A)	ko00591: Linoleic acid metabolism	PREDICTED: linoleate 9S-lipoxygenase 1 [Brassica oleracea var. oleracea]	LOX1_ARATH RecName: Full=Linoleate 9S-lipoxygenase 1 {ECO:0000303|PubMed:17369372}; EC=1.13.11.58 {ECO:0000269|PubMed:18949503}; AltName: Full=Lipoxygenase 1 {ECO:0000303|PubMed:17369372}; Short=AtLOX1 {ECO:0000303|PubMed:18949503};	A0A3P6FE42_BRAOL RecName: Full=Lipoxygenase {ECO:0000256|RuleBase:RU003975}; EC=1.13.11.- {ECO:0000256|RuleBase:RU003975};	--	GO:0009536,plastid; GO:1990136,linoleate 9S-lipoxygenase activity; GO:0046872,metal ion binding; GO:0016702,oxidoreductase activity, acting on single donors with incorporation of molecular oxygen, incorporation of two atoms of oxygen; GO:0006952,defense response; GO:0006633,fatty acid biosynthetic process; GO:0010311,lateral root formation; GO:0034440,lipid oxidation; GO:0031408,oxylipin biosynth…	PF00305.22:Lipoxygenase	--	--	--
LOC106335281	244.769	229.71	237.606	6.5825	6.4038	6.0181	8457	7897	7698	189	223	181	-4.25295	6.43029e-276	1.11155e-273	down	NC_027750.1	53292314	53294050	-	LOC106335281	--	--	--	PREDICTED: proline-rich protein 4-like [Brassica oleracea var. oleracea]	PRP4_ARATH RecName: Full=Proline-rich protein 4; Short=AtPRP4; Flags: Precursor;	A0A0D3BJ99_BRAOL SubName: Full=Uncharacterized protein {ECO:0000313|EnsemblPlants:Bo3g149550.1};	--	GO:0005576,extracellular region; GO:0005575,cellular_component; GO:0110165,cellular anatomical entity	PF01190.20:Pollen protein Ole e 1 like	--	--	--
LOC106300809	7.8485	8.4058	7.8839	82.8764	96.0028	81.078	396	422	373	3475	4882	3561	4.40297	2.06909e-275	3.55609e-273	up	NC_027753.1	25201809	25207673	-	LOC106300809	--	K15822 camelliol C synthase [EC:5.4.99.38] | (RefSeq) camelliol C synthase (A)	ko00909: Sesquiterpenoid and triterpenoid biosynthesis	PREDICTED: amyrin synthase LUP2-like [Brassica oleracea var. oleracea]	BAMS1_BARVU RecName: Full=Beta-amyrin synthase 1 {ECO:0000305}; EC=5.4.99.39 {ECO:0000269|PubMed:26333142, ECO:0000269|PubMed:29603041}; AltName: Full=Protein LUP5 homolog {ECO:0000303|PubMed:26333142};	A0A0D3CVX6_BRAOL RecName: Full=Terpene cyclase/mutase family member {ECO:0000256|RuleBase:RU362003}; EC=5.4.99.- {ECO:0000256|RuleBase:RU362003};	Oxidosqualene-lanosterol cyclase and related proteins	GO:0005811,lipid droplet; GO:0042300,beta-amyrin synthase activity; GO:0016104,triterpenoid biosynthetic process; GO:0003674,molecular_function; GO:0003824,catalytic activity; GO:0016853,isomerase activity; GO:0016866,intramolecular transferase activity; GO:0031559,oxidosqualene cyclase activity; GO:0006629,lipid metabolic process; GO:0006720,isoprenoid metabolic process; GO:0006721,terpenoid met…	PF13243.9:Squalene-hopene cyclase C-terminal domain	--	--	--
LOC106295019	1.3212	1.0844	1.0098	63.5688	70.8331	49.1773	60	49	43	2399	3242	1944	6.71817	3.78011e-275	6.45967e-273	up	NC_027752.1	16357012	16361409	-	LOC106295019	--	K26554 MFS transporter, POT/PTR family, low-affinity nitrate transporter | (RefSeq) protein NRT1/ PTR FAMILY 7.3-like (A)	--	PREDICTED: protein NRT1/ PTR FAMILY 7.3-like [Brassica oleracea var. oleracea]	PTR14_ARATH RecName: Full=Protein NRT1/ PTR FAMILY 7.3; Short=AtNPF7.3; AltName: Full=Nitrate transporter 1.5;	A0A0D3CDR1_BRAOL SubName: Full=Uncharacterized protein {ECO:0000313|EnsemblPlants:Bo5g049080.1};	H+/oligopeptide symporter	GO:0016021,integral component of membrane; GO:0005886,plasma membrane; GO:0015112,nitrate transmembrane transporter activity; GO:0015386,potassium:proton antiporter activity; GO:0015293,symporter activity; GO:0010150,leaf senescence; GO:0015706,nitrate transmembrane transport; GO:0055075,potassium ion homeostasis; GO:1902600,proton transmembrane transport; GO:0010167,response to nitrate; GO:00036…	PF00854.24:POT family	--	--	--
LOC106312504	11.3842	8.4461	8.8233	123.389	127.368	108.591	699	516	508	6296	7882	5804	4.62668	5.90244e-275	1.00291e-272	up	NC_027755.1	28424589	28429087	+	LOC106312504	--	--	--	PREDICTED: protein fluG-like [Brassica oleracea var. oleracea]	--	A0A0D3DSP6_BRAOL RecName: Full=Gln-synt_C domain-containing protein {ECO:0000259|SMART:SM01230};	Glutamine synthetase	GO:0004356,glutamate-ammonia ligase activity; GO:0016787,hydrolase activity; GO:0006542,glutamine biosynthetic process; GO:0003674,molecular_function; GO:0003824,catalytic activity; GO:0016211,ammonia ligase activity; GO:0016874,ligase activity; GO:0016879,ligase activity, forming carbon-nitrogen bonds; GO:0016880,acid-ammonia (or amide) ligase activity; GO:0006082,organic acid metabolic process;…	PF00120.27:Glutamine synthetase, catalytic domain	--	--	--
LOC106293455	14.669	12.7475	12.6444	100.436	105.575	93.0006	532	460	430	3027	3859	2936	3.87675	5.42764e-274	9.17025e-272	up	NC_027748.1	35791032	35793257	-	LOC106293455	--	K00207 dihydropyrimidine dehydrogenase (NADP+) [EC:1.3.1.2] | (RefSeq) dihydropyrimidine dehydrogenase (NADP(+)), chloroplastic-like (A)	ko00240: Pyrimidine metabolism; ko00410: beta-Alanine metabolism; ko00770: Pantothenate and CoA biosynthesis; ko01100: Metabolic pathways	PREDICTED: dihydropyrimidine dehydrogenase (NADP(+)), chloroplastic-like [Brassica oleracea var. oleracea]	DPYD_ARATH RecName: Full=Dihydropyrimidine dehydrogenase (NADP(+)), chloroplastic {ECO:0000303|PubMed:19413687}; Short=DHPDH {ECO:0000303|PubMed:19413687}; Short=DPD; EC=1.3.1.2 {ECO:0000269|PubMed:19413687}; AltName: Full=Dihydroorotate dehydrogenase-like protein {ECO:0000303|PubMed:12369616}; AltName: Full=Dihydrothymine dehydrogenase; AltName: Full=Dihydrouracil dehydrogenase; AltName: Full=Pr…	A0A0D3ACR5_BRAOL RecName: Full=Dihydropyrimidine dehydrogenase (NADP(+)) {ECO:0000256|ARBA:ARBA00013004}; EC=1.3.1.2 {ECO:0000256|ARBA:ARBA00013004}; AltName: Full=Dihydrothymine dehydrogenase {ECO:0000256|ARBA:ARBA00032722}; AltName: Full=Dihydrouracil dehydrogenase {ECO:0000256|ARBA:ARBA00030119};	Dihydropyrimidine dehydrogenase	GO:0009507,chloroplast; GO:0009570,chloroplast stroma; GO:0009536,plastid; GO:0017113,dihydropyrimidine dehydrogenase (NADP+) activity; GO:0051536,iron-sulfur cluster binding; GO:0050661,NADP binding; GO:0002058,uracil binding; GO:0019483,beta-alanine biosynthetic process; GO:0043562,cellular response to nitrogen levels; GO:0006210,thymine catabolic process; GO:0006212,uracil catabolic process; G…	PF01180.24:Dihydroorotate dehydrogenase	--	--	--
LOC106341758	0.7627	1.0348	1.5861	126.29	135.688	132.745	20	27	39	2752	3586	3030	7.84891	7.35538e-273	1.23574e-270	up	NC_027751.1	6403309	6405254	-	LOC106341758	--	K00002 alcohol dehydrogenase (NADP+) [EC:1.1.1.2] | (RefSeq) aldo-keto reductase family 4 member C10 (A)	ko00010: Glycolysis / Gluconeogenesis; ko00040: Pentose and glucuronate interconversions; ko00053: Ascorbate and aldarate metabolism; ko00561: Glycerolipid metabolism; ko00620: Pyruvate metabolism; ko01100: Metabolic pathways; ko01110: Biosynthesis of secondary metabolites; ko01240: Biosynthesis of cofactors	PREDICTED: aldo-keto reductase family 4 member C8 [Brassica oleracea var. oleracea]	AKRC8_ARATH RecName: Full=Aldo-keto reductase family 4 member C8; EC=1.1.1.-;	A0A0D3BR44_BRAOL RecName: Full=Aldo_ket_red domain-containing protein {ECO:0000259|Pfam:PF00248};	Aldo/keto reductase family proteins	GO:0005829,cytosol; GO:0005783,endoplasmic reticulum; GO:0004032,alditol:NADP+ 1-oxidoreductase activity; GO:0004033,aldo-keto reductase (NADP) activity; GO:0070401,NADP+ binding; GO:0016229,steroid dehydrogenase activity; GO:0009409,response to cold; GO:0009651,response to salt stress; GO:0009636,response to toxic substance; GO:0009414,response to water deprivation; GO:0003674,molecular_function…	PF00248.24:Aldo/keto reductase family	--	--	--
LOC106309566	6.2244	5.8226	7.3018	183.103	178.862	201.371	130	121	143	3178	3765	3661	5.84478	3.34327e-272	5.5855e-270	up	NC_027755.1	18971129	18972206	+	LOC106309566	--	--	--	germin-like protein subfamily 2 member 1 [Brassica rapa]	GL21_ARATH RecName: Full=Germin-like protein subfamily 2 member 1; Flags: Precursor;	A0A078G6T6_BRANA RecName: Full=Germin-like protein {ECO:0000256|RuleBase:RU366015};	--	GO:0048046,apoplast; GO:0005634,nucleus; GO:0009506,plasmodesma; GO:0030145,manganese ion binding; GO:0010497,plasmodesmata-mediated intercellular transport; GO:2000280,regulation of root development; GO:0003674,molecular_function; GO:0005488,binding; GO:0043167,ion binding; GO:0043169,cation binding; GO:0046872,metal ion binding; GO:0046914,transition metal ion binding; GO:0006810,transport; GO:…	PF00190.25:Cupin	--	--	--
LOC106336520	26.9062	25.0037	24.6617	194.494	200.574	202.801	982	908	844	5899	7378	6443	3.94472	4.25051e-272	7.06176e-270	up	NC_027750.1	38812585	38814895	+	LOC106336520	--	--	--	PREDICTED: uncharacterized protein LOC106336520 isoform X1 [Brassica oleracea var. oleracea]	--	A0A0D3BFZ5_BRAOL SubName: Full=Uncharacterized protein {ECO:0000313|EnsemblPlants:Bo3g109300.1};	--	GO:0016021,integral component of membrane; GO:0005575,cellular_component; GO:0016020,membrane; GO:0031224,intrinsic component of membrane; GO:0110165,cellular anatomical entity	PF07712.15:Stress up-regulated Nod 19	--	--	--
LOC106299039	18.2444	17.1243	17.1219	120.423	130.869	114.272	575	537	506	3154	4157	3135	3.77575	1.90859e-271	3.1534e-269	up	NC_027753.1	38579454	38581917	-	LOC106299039	--	K20855 beta-1,3-galactosyltransferase 1/2/3/4/5/7/8 [EC:2.4.1.-] | (RefSeq) beta-1,3-galactosyltransferase 7 isoform X1 (A)	--	PREDICTED: beta-1,3-galactosyltransferase 7 isoform X1 [Brassica oleracea var. oleracea]	B3GT7_ARATH RecName: Full=Beta-1,3-galactosyltransferase 7; EC=2.4.1.-;	A0A0D3D1F5_BRAOL RecName: Full=Hexosyltransferase {ECO:0000256|RuleBase:RU363063}; EC=2.4.1.- {ECO:0000256|RuleBase:RU363063};	Galactosyltransferases	GO:0005794,Golgi apparatus; GO:0000139,Golgi membrane; GO:0016021,integral component of membrane; GO:0048531,beta-1,3-galactosyltransferase activity; GO:0008378,galactosyltransferase activity; GO:0016757,glycosyltransferase activity; GO:0008194,UDP-glycosyltransferase activity; GO:0006486,protein glycosylation; GO:0003674,molecular_function; GO:0003824,catalytic activity; GO:0016740,transferase a…	PF01762.24:Galactosyltransferase	--	--	--
LOC106317798	10.3757	8.4916	7.919	110.002	107.686	110.481	517	421	370	4555	5408	4792	4.5971	3.18206e-271	5.22854e-269	up	NC_027756.1	41349063	41351907	+	LOC106317798	--	K08867 WNK lysine deficient protein kinase [EC:2.7.11.1] | (RefSeq) probable serine/threonine-protein kinase WNK4 isoform X1 (A)	--	PREDICTED: probable serine/threonine-protein kinase WNK4 isoform X1 [Brassica oleracea var. oleracea]	WNK4_ARATH RecName: Full=Probable serine/threonine-protein kinase WNK4; Short=AtWNK4; EC=2.7.11.1; AltName: Full=Protein kinase with no lysine 4;	A0A3P6E363_BRAOL RecName: Full=Protein kinase domain-containing protein {ECO:0000259|PROSITE:PS50011};	Serine/threonine protein kinase	GO:0005737,cytoplasm; GO:0005634,nucleus; GO:0005524,ATP binding; GO:0004672,protein kinase activity; GO:0106310,protein serine kinase activity; GO:0004674,protein serine/threonine kinase activity; GO:0035556,intracellular signal transduction; GO:0046777,protein autophosphorylation; GO:0006468,protein phosphorylation; GO:0000166,nucleotide binding; GO:0003674,molecular_function; GO:0005488,bindin…	PF00069.28:Protein kinase domain	--	--	--
LOC106332476	2.1812	2.2734	2.24	82.2897	80.3149	86.7731	54	56	52	1693	2004	1870	6.19966	7.85459e-271	1.28356e-268	up	NC_027750.1	1383479	1386644	-	LOC106332476	--	K14493 gibberellin receptor GID1 [EC:3.-.-.-] | (RefSeq) gibberellin receptor GID1B-like isoform X1 (A)	ko04075: Plant hormone signal transduction	PREDICTED: probable carboxylesterase 15 [Brassica oleracea var. oleracea]	CXE15_ARATH RecName: Full=Probable carboxylesterase 15; AltName: Full=AtCXE15; EC=3.1.1.1;	A0A3P6ADL0_BRAOL RecName: Full=Abhydrolase_3 domain-containing protein {ECO:0000259|Pfam:PF07859};	Arylacetamide deacetylase	GO:0080030,methyl indole-3-acetate esterase activity; GO:0003674,molecular_function; GO:0003824,catalytic activity; GO:0016787,hydrolase activity; GO:0016788,hydrolase activity, acting on ester bonds; GO:0052689,carboxylic ester hydrolase activity	PF07859.16:alpha/beta hydrolase fold	--	--	--
LOC106310282	111.031	112.76	119.03	1236.03	1225.26	1316.08	2858	2888	2873	26440	31787	29489	4.44018	1.55453e-270	2.52653e-268	up	NC_027748.1	8240777	8245182	+	LOC106310282	--	--	--	PREDICTED: plasma membrane-associated cation-binding protein 1 [Brassica oleracea var. oleracea]	PCAP1_ARATH RecName: Full=Plasma membrane-associated cation-binding protein 1; Short=AtPCAP1; AltName: Full=Microtubule-destabilizing protein 25;	A0A3P6G3W1_BRAOL SubName: Full=Uncharacterized protein {ECO:0000313|EMBL:VDD48999.1};	--	GO:0046658,anchored component of plasma membrane; GO:0005881,cytoplasmic microtubule; GO:0005829,cytosol; GO:0043657,host cell; GO:0000325,plant-type vacuole; GO:0005886,plasma membrane; GO:0009506,plasmodesma; GO:0005509,calcium ion binding; GO:0005516,calmodulin binding; GO:0005507,copper ion binding; GO:0008017,microtubule binding; GO:0005547,phosphatidylinositol-3,4,5-trisphosphate binding; G…	PF05558.15:DREPP plasma membrane polypeptide	--	--	--
LOC106335788	32.1737	28.3815	26.1312	248.853	271.297	214.047	1791	1572	1364	11512	15221	10372	4.05729	1.73863e-270	2.81047e-268	up	NC_027750.1	23216904	23221808	+	LOC106335788	--	K10527 enoyl-CoA hydratase/3-hydroxyacyl-CoA dehydrogenase [EC:4.2.1.17 1.1.1.35 1.1.1.211] | (RefSeq) glyoxysomal fatty acid beta-oxidation multifunctional protein MFP-a (A)	ko00071: Fatty acid degradation; ko00592: alpha-Linolenic acid metabolism; ko01100: Metabolic pathways; ko01110: Biosynthesis of secondary metabolites; ko01212: Fatty acid metabolism	hypothetical protein HID58_011049, partial [Brassica napus]	MFPA_BRANA RecName: Full=Glyoxysomal fatty acid beta-oxidation multifunctional protein MFP-a; Includes: RecName: Full=Enoyl-CoA hydratase/3-2-trans-enoyl-CoA isomerase/3-hydroxybutyryl-CoA epimerase; EC=4.2.1.17; EC=5.1.2.3; EC=5.3.3.8; Includes: RecName: Full=3-hydroxyacyl-CoA dehydrogenase; EC=1.1.1.35;	A0A0D3BA24_BRAOL SubName: Full=Uncharacterized protein {ECO:0000313|EnsemblPlants:Bo3g060870.1};	Hydroxyacyl-CoA dehydrogenase/enoyl-CoA hydratase	GO:0009514,glyoxysome; GO:0018812,3-hydroxyacyl-CoA dehydratase activity; GO:0003857,3-hydroxyacyl-CoA dehydrogenase activity; GO:0008692,3-hydroxybutyryl-CoA epimerase activity; GO:0004165,delta(3)-delta(2)-enoyl-CoA isomerase activity; GO:0004300,enoyl-CoA hydratase activity; GO:0070403,NAD+ binding; GO:0006635,fatty acid beta-oxidation; GO:0003674,molecular_function; GO:0003824,catalytic activ…	PF02737.21:3-hydroxyacyl-CoA dehydrogenase, NAD binding domain	--	--	--
LOC106322532	11.6262	13.1177	13.3735	215.837	212.717	230.246	318	357	343	4906	5864	5482	5.08919	1.76045e-270	2.83045e-268	up	NC_027749.1	17316959	17318265	+	LOC106322532	--	--	--	PREDICTED: uncharacterized protein LOC106322532 [Brassica oleracea var. oleracea]	--	A0A3P6CUN2_BRAOL SubName: Full=Uncharacterized protein {ECO:0000313|EMBL:VDD22293.1};	--	GO:0016021,integral component of membrane; GO:0005575,cellular_component; GO:0016020,membrane; GO:0031224,intrinsic component of membrane; GO:0110165,cellular anatomical entity	--	--	--	--
LOC106301965	2.8199	1.8599	2.0675	60.2048	62.1661	51.0222	128	84	88	2271	2844	2016	5.65983	3.54199e-269	5.66434e-267	up	NC_027754.1	34570194	34573236	+	LOC106301965	--	K12126 phytochrome-interacting factor 3 | (RefSeq) transcription factor PIF3 (A)	ko04075: Plant hormone signal transduction; ko04712: Circadian rhythm - plant	PREDICTED: transcription factor bHLH78 [Brassica oleracea var. oleracea]	BH078_ARATH RecName: Full=Transcription factor bHLH78; AltName: Full=Basic helix-loop-helix protein 78; Short=AtbHLH78; Short=bHLH 78; AltName: Full=Transcription factor EN 86; AltName: Full=bHLH transcription factor bHLH078;	A0A0D3DBT1_BRAOL RecName: Full=BHLH domain-containing protein {ECO:0000259|PROSITE:PS50888};	--	GO:0005634,nucleus; GO:0003677,DNA binding; GO:0003700,DNA-binding transcription factor activity; GO:0046983,protein dimerization activity; GO:0006355,regulation of DNA-templated transcription; GO:0009637,response to blue light; GO:0003674,molecular_function; GO:0003676,nucleic acid binding; GO:0005488,binding; GO:0097159,organic cyclic compound binding; GO:1901363,heterocyclic compound binding; …	PF00010.29:Helix-loop-helix DNA-binding domain	bHLH	TF	bHLH
LOC106322570	36.8719	31.4799	32.53	216.692	222.424	200.281	990	841	819	4835	6019	4681	3.64119	5.65337e-269	8.99277e-267	up	NC_027748.1	36497003	36499160	-	LOC106322570	--	K10578 ubiquitin-conjugating enzyme E2 J1 [EC:2.3.2.23] | (RefSeq) ubiquitin-conjugating enzyme E2 32 (A)	ko04120: Ubiquitin mediated proteolysis; ko04141: Protein processing in endoplasmic reticulum	PREDICTED: ubiquitin-conjugating enzyme E2 32 [Brassica oleracea var. oleracea]	UBC32_ARATH RecName: Full=Ubiquitin-conjugating enzyme E2 32; EC=2.3.2.23; AltName: Full=E2 ubiquitin-conjugating enzyme 32; AltName: Full=Ubiquitin carrier protein 32;	A0A0D3ACZ4_BRAOL RecName: Full=UBC core domain-containing protein {ECO:0000259|PROSITE:PS50127};	Non-canonical ubiquitin conjugating enzyme 1	GO:0005783,endoplasmic reticulum; GO:0016021,integral component of membrane; GO:0016020,membrane; GO:0005634,nucleus; GO:0048471,perinuclear region of cytoplasm; GO:0005524,ATP binding; GO:0061631,ubiquitin conjugating enzyme activity; GO:0004842,ubiquitin-protein transferase activity; GO:0042631,cellular response to water deprivation; GO:1902457,negative regulation of stomatal opening; GO:000020…	PF00179.29:Ubiquitin-conjugating enzyme	--	--	--
LOC106339788	0.3777	0.4881	0.8632	83.5725	87.4341	77.2117	14	18	30	2574	3266	2491	8.14958	6.04804e-269	9.56967e-267	up	NC_027751.1	33032457	33036701	-	LOC106339788	--	K00511 squalene monooxygenase [EC:1.14.14.17] | (RefSeq) squalene monooxygenase 1,1-like (A)	ko00100: Steroid biosynthesis; ko00909: Sesquiterpenoid and triterpenoid biosynthesis; ko01100: Metabolic pathways; ko01110: Biosynthesis of secondary metabolites	PREDICTED: squalene monooxygenase 1,1-like [Brassica oleracea var. oleracea]	ERG11_ARATH RecName: Full=Squalene epoxidase 5; Short=AtSQE5; EC=1.14.14.17 {ECO:0000250|UniProtKB:Q9SM02}; AltName: Full=Squalene monooxygenase 1,1; Short=SE 1,1;	A0A0D3BYQ9_BRAOL RecName: Full=Squalene monooxygenase {ECO:0000256|ARBA:ARBA00012312, ECO:0000256|RuleBase:RU367121}; EC=1.14.14.17 {ECO:0000256|ARBA:ARBA00012312, ECO:0000256|RuleBase:RU367121};	Squalene monooxygenase	GO:0005783,endoplasmic reticulum; GO:0016021,integral component of membrane; GO:0050660,flavin adenine dinucleotide binding; GO:0004506,squalene monooxygenase activity; GO:0016126,sterol biosynthetic process; GO:0000166,nucleotide binding; GO:0003674,molecular_function; GO:0005488,binding; GO:0036094,small molecule binding; GO:0043167,ion binding; GO:0043168,anion binding; GO:0097159,organic cycl…	PF08491.13:Squalene epoxidase	--	--	--
LOC106307397	0.4504	0.4904	0.4804	169.024	157.765	159.595	12	13	12	3742	4236	3701	9.39797	6.10804e-269	9.61373e-267	up	NC_027755.1	37534082	37535354	+	LOC106307397	--	--	--	PREDICTED: protein NtpR-like [Brassica oleracea var. oleracea]	GT121_ARATH RecName: Full=Putative glutamine amidotransferase GAT1_2.1 {ECO:0000305}; EC=2.4.2.- {ECO:0000305}; AltName: Full=Class I glutamine amidotransferase {ECO:0000303|PubMed:22885937}; AltName: Full=GAT1_2 domain-containing protein 1 {ECO:0000305};	A0A0D3DX77_BRAOL SubName: Full=Uncharacterized protein {ECO:0000313|EnsemblPlants:Bo8g106270.1};	--	GO:0016811,hydrolase activity, acting on carbon-nitrogen (but not peptide) bonds, in linear amides; GO:0016740,transferase activity; GO:0006541,glutamine metabolic process; GO:2000032,regulation of secondary shoot formation; GO:0003674,molecular_function; GO:0003824,catalytic activity; GO:0016787,hydrolase activity; GO:0016810,hydrolase activity, acting on carbon-nitrogen (but not peptide) bonds;…	PF07722.16:Peptidase C26	--	--	--
LOC106328123	37.55	46.6252	46.678	1016.41	1001.01	1109.89	1618	1999	1886	36396	43472	41630	5.55497	6.7788e-267	1.06136e-264	up	NC_027750.1	49043337	49047396	-	LOC106328123	--	K01953 asparagine synthase (glutamine-hydrolysing) [EC:6.3.5.4] | (RefSeq) asparagine synthetase [glutamine-hydrolyzing]-like (A)	ko00250: Alanine, aspartate and glutamate metabolism; ko01100: Metabolic pathways; ko01110: Biosynthesis of secondary metabolites; ko01230: Biosynthesis of amino acids	PREDICTED: asparagine synthetase [glutamine-hydrolyzing]	ASNS_BRAOL RecName: Full=Asparagine synthetase [glutamine-hydrolyzing]; EC=6.3.5.4; AltName: Full=Glutamine-dependent asparagine synthetase;	A0A0D3BHR6_BRAOL RecName: Full=Asparagine synthetase [glutamine-hydrolyzing] {ECO:0000256|PIRNR:PIRNR001589}; EC=6.3.5.4 {ECO:0000256|PIRNR:PIRNR001589};	Asparagine synthase (glutamine-hydrolyzing)	GO:0004066,asparagine synthase (glutamine-hydrolyzing) activity; GO:0005524,ATP binding; GO:0006541,glutamine metabolic process; GO:0070981,L-asparagine biosynthetic process; GO:0003674,molecular_function; GO:0003824,catalytic activity; GO:0016874,ligase activity; GO:0016879,ligase activity, forming carbon-nitrogen bonds; GO:0016884,carbon-nitrogen ligase activity, with glutamine as amido-N-donor…	PF00733.24:Asparagine synthase	--	--	--
LOC106300393	9.9375	10.4549	9.8763	140.495	154.276	157.153	235	246	219	2761	3677	3235	4.87962	7.46284e-266	1.16238e-263	up	NC_027753.1	22976088	22977914	-	LOC106300393	--	--	--	PREDICTED: peroxisomal membrane protein 11E [Brassica oleracea var. oleracea]	PX11E_ARATH RecName: Full=Peroxisomal membrane protein 11E; AltName: Full=Peroxin-11E; Short=AtPEX11e;	A0A3P6GWY3_BRAOL SubName: Full=Uncharacterized protein {ECO:0000313|EMBL:VDD62424.1};	Peroxisomal biogenesis protein (peroxin)	GO:0005829,cytosol; GO:0005779,integral component of peroxisomal membrane; GO:0005739,mitochondrion; GO:0005778,peroxisomal membrane; GO:0005777,peroxisome; GO:0042802,identical protein binding; GO:0007623,circadian rhythm; GO:0016559,peroxisome fission; GO:0007031,peroxisome organization; GO:0044375,regulation of peroxisome size; GO:0003674,molecular_function; GO:0005488,binding; GO:0005515,prot…	PF05648.17:Peroxisomal biogenesis factor 11 (PEX11)	--	--	--
LOC106328915	1.1602	0.4737	0.5413	142.268	163.494	122.367	32	13	14	3261	4545	2938	8.59206	1.18967e-261	1.84336e-259	up	NC_027750.1	5950892	5952515	+	LOC106328915	--	K06892 feruloyl-CoA 6-hydroxylase [EC:1.14.11.61] | (RefSeq) feruloyl CoA ortho-hydroxylase 1 (A)	ko00999: Biosynthesis of various plant secondary metabolites; ko01110: Biosynthesis of secondary metabolites	PREDICTED: 1-aminocyclopropane-1-carboxylate oxidase homolog 12-like [Brassica oleracea var. oleracea]	ACH12_ARATH RecName: Full=1-aminocyclopropane-1-carboxylate oxidase homolog 12; EC=1.14.-.-;	A0A3P6ADB1_BRAOL RecName: Full=Fe2OG dioxygenase domain-containing protein {ECO:0000259|PROSITE:PS51471};	Iron/ascorbate family oxidoreductases	GO:0046872,metal ion binding; GO:0016491,oxidoreductase activity; GO:0003674,molecular_function; GO:0005488,binding; GO:0043167,ion binding; GO:0043169,cation binding; GO:0003824,catalytic activity	PF03171.23:2OG-Fe(II) oxygenase superfamily	--	--	--
LOC106292852	0.0958	0.2889	0.1788	256.837	261.892	272.711	4	12	7	8911	11020	9911	11.4356	4.29013e-261	6.61322e-259	up	NC_027752.1	43367585	43371935	+	LOC106292852	--	K05909 laccase [EC:1.10.3.2] | (RefSeq) laccase-7 (A)	--	PREDICTED: laccase-7 [Brassica oleracea var. oleracea]	LAC7_ARATH RecName: Full=Laccase-7; EC=1.10.3.2; AltName: Full=Benzenediol:oxygen oxidoreductase 7; AltName: Full=Diphenol oxidase 7; AltName: Full=Urishiol oxidase 7; Flags: Precursor;	A0A0D3CLQ9_BRAOL RecName: Full=Laccase {ECO:0000256|ARBA:ARBA00012297, ECO:0000256|RuleBase:RU361119}; EC=1.10.3.2 {ECO:0000256|ARBA:ARBA00012297, ECO:0000256|RuleBase:RU361119}; AltName: Full=Benzenediol:oxygen oxidoreductase {ECO:0000256|RuleBase:RU361119}; AltName: Full=Diphenol oxidase {ECO:0000256|RuleBase:RU361119}; AltName: Full=Urishiol oxidase {ECO:0000256|RuleBase:RU361119};	Multicopper oxidases	GO:0048046,apoplast; GO:0005507,copper ion binding; GO:0052716,hydroquinone:oxygen oxidoreductase activity; GO:0016491,oxidoreductase activity; GO:0046274,lignin catabolic process; GO:0003674,molecular_function; GO:0005488,binding; GO:0043167,ion binding; GO:0043169,cation binding; GO:0046872,metal ion binding; GO:0046914,transition metal ion binding; GO:0003824,catalytic activity; GO:0016679,oxi…	PF07732.18:Multicopper oxidase	--	--	--
LOC106295905	11.8499	9.3787	9.5727	105.198	115.722	103.118	400	315	303	2951	3937	3030	4.37401	4.42495e-261	6.78606e-259	up	NC_027752.1	39935141	39937161	-	LOC106295905	--	K15638 cytochrome P450 family 72 subfamily C1 | (RefSeq) cytochrome P450 72C1-like (A)	--	PREDICTED: cytochrome P450 72A13-like [Brassica oleracea var. oleracea]	C7A13_ARATH RecName: Full=Cytochrome P450 72A13; EC=1.14.-.-;	A0A0D3CK56_BRAOL SubName: Full=Uncharacterized protein {ECO:0000313|EnsemblPlants:Bo5g128960.1};	Cytochrome P450 CYP4/CYP19/CYP26 subfamilies	GO:0016021,integral component of membrane; GO:0020037,heme binding; GO:0005506,iron ion binding; GO:0004497,monooxygenase activity; GO:0016705,oxidoreductase activity, acting on paired donors, with incorporation or reduction of molecular oxygen; GO:0003674,molecular_function; GO:0005488,binding; GO:0046906,tetrapyrrole binding; GO:0097159,organic cyclic compound binding; GO:1901363,heterocyclic c…	PF00067.25:Cytochrome P450	--	--	--
LOC106343135	28.9492	29.6227	29.444	192.449	210.68	180.436	1102	1122	1051	6088	8083	5979	3.70266	7.31884e-261	1.11668e-258	up	NC_027752.1	37226992	37229384	-	LOC106343135	--	K00207 dihydropyrimidine dehydrogenase (NADP+) [EC:1.3.1.2] | (RefSeq) dihydropyrimidine dehydrogenase (NADP(+)), chloroplastic (A)	ko00240: Pyrimidine metabolism; ko00410: beta-Alanine metabolism; ko00770: Pantothenate and CoA biosynthesis; ko01100: Metabolic pathways	unnamed protein product, partial [Brassica rapa]	DPYD_ARATH RecName: Full=Dihydropyrimidine dehydrogenase (NADP(+)), chloroplastic {ECO:0000303|PubMed:19413687}; Short=DHPDH {ECO:0000303|PubMed:19413687}; Short=DPD; EC=1.3.1.2 {ECO:0000269|PubMed:19413687}; AltName: Full=Dihydroorotate dehydrogenase-like protein {ECO:0000303|PubMed:12369616}; AltName: Full=Dihydrothymine dehydrogenase; AltName: Full=Dihydrouracil dehydrogenase; AltName: Full=Pr…	A0A8D9DQ76_BRACM RecName: Full=Dihydropyrimidine dehydrogenase (NADP(+)) {ECO:0000256|ARBA:ARBA00013004}; EC=1.3.1.2 {ECO:0000256|ARBA:ARBA00013004}; AltName: Full=Dihydrothymine dehydrogenase {ECO:0000256|ARBA:ARBA00032722}; AltName: Full=Dihydrouracil dehydrogenase {ECO:0000256|ARBA:ARBA00030119}; Flags: Fragment;	Dihydropyrimidine dehydrogenase	GO:0009507,chloroplast; GO:0009570,chloroplast stroma; GO:0009536,plastid; GO:0017113,dihydropyrimidine dehydrogenase (NADP+) activity; GO:0051536,iron-sulfur cluster binding; GO:0050661,NADP binding; GO:0002058,uracil binding; GO:0019483,beta-alanine biosynthetic process; GO:0043562,cellular response to nitrogen levels; GO:0006210,thymine catabolic process; GO:0006212,uracil catabolic process; G…	PF01180.24:Dihydroorotate dehydrogenase	--	--	--
LOC106334521	79.6024	78.8707	72.3289	602.906	659.75	504.299	2757	2718	2349	17353	23030	15204	3.90834	1.09852e-260	1.66758e-258	up	NC_027750.1	47296050	47299180	-	LOC106334521	--	K00253 isovaleryl-CoA dehydrogenase [EC:1.3.8.4] | (RefSeq) isovaleryl-CoA dehydrogenase, mitochondrial isoform X1 (A)	ko00280: Valine, leucine and isoleucine degradation; ko01100: Metabolic pathways	PREDICTED: isovaleryl-CoA dehydrogenase, mitochondrial isoform X1 [Brassica oleracea var. oleracea]	IVD_ARATH RecName: Full=Isovaleryl-CoA dehydrogenase, mitochondrial; Short=IVD; EC=1.3.8.4; Flags: Precursor;	A0A0D3BHB8_BRAOL SubName: Full=Uncharacterized protein {ECO:0000313|EnsemblPlants:Bo3g129870.1};	Isovaleryl-CoA dehydrogenase	GO:0005829,cytosol; GO:0005759,mitochondrial matrix; GO:0005739,mitochondrion; GO:0003995,acyl-CoA dehydrogenase activity; GO:0005524,ATP binding; GO:0050660,flavin adenine dinucleotide binding; GO:0008470,isovaleryl-CoA dehydrogenase activity; GO:0010230,alternative respiration; GO:0009083,branched-chain amino acid catabolic process; GO:0006552,leucine catabolic process; GO:0003674,molecular_fun…	PF00441.27:Acyl-CoA dehydrogenase, C-terminal domain	--	--	--
LOC106343034	13.196	11.6559	12.289	79.508	80.8447	75.3277	710	624	620	3555	4384	3528	3.64294	6.63307e-260	1.00183e-257	up	NC_027751.1	41595797	41599230	-	LOC106343034	--	K00924 kinase [EC:2.7.1.-] | (RefSeq) probable receptor-like protein kinase At3g55450 isoform X1 (A)	--	PREDICTED: wall-associated receptor kinase-like 14 [Brassica oleracea var. oleracea]	WAKLO_ARATH RecName: Full=Wall-associated receptor kinase-like 14; EC=2.7.11.-; Flags: Precursor;	A0A0D3C1H0_BRAOL RecName: Full=Protein kinase domain-containing protein {ECO:0000259|PROSITE:PS50011};	Serine/threonine protein kinase	GO:0016021,integral component of membrane; GO:0005886,plasma membrane; GO:0005524,ATP binding; GO:0106310,protein serine kinase activity; GO:0004674,protein serine/threonine kinase activity; GO:0007166,cell surface receptor signaling pathway; GO:0006468,protein phosphorylation; GO:0000166,nucleotide binding; GO:0003674,molecular_function; GO:0005488,binding; GO:0017076,purine nucleotide binding; …	PF00069.28:Protein kinase domain	--	--	--
LOC106337013	1.7077	1.5017	1.8212	62.7481	71.8887	72.4452	56	49	56	1710	2376	2068	6.34527	6.99622e-260	1.05137e-257	up	NC_027751.1	12967128	12968694	+	LOC106337013	--	K07198 5'-AMP-activated protein kinase, catalytic alpha subunit [EC:2.7.11.11] | (RefSeq) CBL-interacting serine/threonine-protein kinase 11-like (A)	--	PREDICTED: CBL-interacting serine/threonine-protein kinase 11-like [Brassica oleracea var. oleracea]	CIPKB_ARATH RecName: Full=CBL-interacting serine/threonine-protein kinase 11; EC=2.7.11.1; AltName: Full=SNF1-related kinase 3.22; AltName: Full=SOS2-like protein kinase PKS5; AltName: Full=SOS3-interacting protein 4;	A0A0D3BTJ5_BRAOL RecName: Full=Non-specific serine/threonine protein kinase {ECO:0000256|ARBA:ARBA00012513}; EC=2.7.11.1 {ECO:0000256|ARBA:ARBA00012513};	Serine/threonine protein kinase	GO:0005524,ATP binding; GO:0004672,protein kinase activity; GO:0106310,protein serine kinase activity; GO:0004674,protein serine/threonine kinase activity; GO:0006468,protein phosphorylation; GO:0051592,response to calcium ion; GO:0009268,response to pH; GO:0007165,signal transduction; GO:0000166,nucleotide binding; GO:0003674,molecular_function; GO:0005488,binding; GO:0017076,purine nucleotide b…	PF00069.28:Protein kinase domain	--	--	--
LOC106322162	1.7421	1.6759	1.8314	41.5083	47.9794	39.1694	70	67	69	1386	1943	1370	5.59047	1.50465e-259	2.24983e-257	up	NC_027749.1	7715488	7718073	-	LOC106322162	--	K14652 3,4-dihydroxy 2-butanone 4-phosphate synthase / GTP cyclohydrolase II [EC:4.1.99.12 3.5.4.25] | (RefSeq) monofunctional riboflavin biosynthesis protein RIBA 3, chloroplastic isoform X1 (A)	ko00740: Riboflavin metabolism; ko00790: Folate biosynthesis; ko01100: Metabolic pathways; ko01110: Biosynthesis of secondary metabolites; ko01240: Biosynthesis of cofactors	PREDICTED: monofunctional riboflavin biosynthesis protein RIBA 3, chloroplastic isoform X1 [Brassica oleracea var. oleracea]	RIBA3_ARATH RecName: Full=Monofunctional riboflavin biosynthesis protein RIBA 3, chloroplastic; Includes: RecName: Full=Inactive 3,4-dihydroxy-2-butanone 4-phosphate synthase; Short=DHBP synthase; Includes: RecName: Full=GTP cyclohydrolase-2; EC=3.5.4.25; AltName: Full=GTP cyclohydrolase II; Flags: Precursor;	A0A0D3AKX1_BRAOL RecName: Full=GTP cyclohydrolase II {ECO:0000256|ARBA:ARBA00012762}; EC=3.5.4.25 {ECO:0000256|ARBA:ARBA00012762};	Bifunctional GTP cyclohydrolase II/3,4-dihydroxy-2butanone-4-phosphate synthase	GO:0009507,chloroplast; GO:0008686,3,4-dihydroxy-2-butanone-4-phosphate synthase activity; GO:0005525,GTP binding; GO:0003935,GTP cyclohydrolase II activity; GO:0046872,metal ion binding; GO:0009231,riboflavin biosynthetic process; GO:0003674,molecular_function; GO:0003824,catalytic activity; GO:0016829,lyase activity; GO:0016830,carbon-carbon lyase activity; GO:0000166,nucleotide binding; GO:000…	PF00925.23:GTP cyclohydrolase II	--	--	--
LOC106332912	0.4125	0.5183	0.8066	103.46	119.245	100.232	12	15	22	2501	3496	2538	8.52173	1.9782e-258	2.94319e-256	up	NC_027750.1	39674668	39677263	+	LOC106332912	--	K15102 solute carrier family 25 (mitochondrial phosphate transporter), member 3 | (RefSeq) mitochondrial phosphate carrier protein 2, mitochondrial (A)	--	mitochondrial phosphate carrier protein 2, mitochondrial [Brassica napus]	MPCP2_ARATH RecName: Full=Mitochondrial phosphate carrier protein 2, mitochondrial; AltName: Full=Mitochondrial phosphate transporter 2; Short=MPT2; AltName: Full=Phosphate transporter 3;2; Flags: Precursor;	A0A0D3BG66_BRAOL SubName: Full=Uncharacterized protein {ECO:0000313|EnsemblPlants:Bo3g111000.1};	Mitochondrial phosphate carrier protein	GO:0031305,integral component of mitochondrial inner membrane; GO:0005315,inorganic phosphate transmembrane transporter activity; GO:0003729,mRNA binding; GO:1990547,mitochondrial phosphate ion transmembrane transport; GO:0035435,phosphate ion transmembrane transport; GO:0009651,response to salt stress; GO:0003674,molecular_function; GO:0005215,transporter activity; GO:0015291,secondary active tr…	PF00153.30:Mitochondrial carrier protein	--	--	--
LOC106316577	2.2513	2.3263	2.0966	60.3624	58.8632	63.8188	71	73	62	1582	1871	1752	5.75754	1.84054e-257	2.72482e-255	up	NC_027756.1	2591693	2593199	-	LOC106316577	--	K22683 aspartyl protease family protein [EC:3.4.23.-] | (RefSeq) aspartic proteinase nepenthesin-2 (A)	--	PREDICTED: basic 7S globulin 2 [Brassica oleracea var. oleracea]	GIP2_NICBE RecName: Full=Probable aspartic proteinase GIP2 {ECO:0000305}; EC=3.4.23.- {ECO:0000305}; AltName: Full=Glucanase inhibitor protein 2 {ECO:0000303|PubMed:28082413}; Short=NbGIP2 {ECO:0000303|PubMed:28082413}; Flags: Precursor;	A0A3P6E192_BRAOL RecName: Full=Peptidase A1 domain-containing protein {ECO:0000259|PROSITE:PS51767};	Aspartyl protease	GO:0048046,apoplast; GO:0004190,aspartic-type endopeptidase activity; GO:0006952,defense response; GO:0006508,proteolysis; GO:0003674,molecular_function; GO:0003824,catalytic activity; GO:0004175,endopeptidase activity; GO:0008233,peptidase activity; GO:0016787,hydrolase activity; GO:0070001,aspartic-type peptidase activity; GO:0140096,catalytic activity, acting on a protein; GO:0006950,response …	PF14541.9:Xylanase inhibitor C-terminal	--	--	--
LOC106320673	0.6665	0.2679	0.2843	160.232	162.931	169.468	20	8	8	3996	4928	4427	9.63479	2.27336e-257	3.349e-255	up	NW_013617586.1	14601	20572	-	LOC106320673	--	K20239 spermidine disinapoyl transferase [EC:2.3.1.248] | (RefSeq) spermidine sinapoyl CoA acyltransferase-like (A)	--	PREDICTED: spermidine sinapoyl CoA acyltransferase-like [Brassica oleracea var. oleracea]	SDT_ARATH RecName: Full=Spermidine sinapoyl-CoA acyltransferase {ECO:0000303|PubMed:19168716}; Short=AtSDT {ECO:0000303|PubMed:33519864}; Short=Spermidine disinapoyl transferase {ECO:0000303|PubMed:19168716}; EC=2.3.1.248 {ECO:0000269|PubMed:19168716};	A0A3P6G3N3_BRAOL SubName: Full=Uncharacterized protein {ECO:0000313|EMBL:VDD54926.1};	--	GO:0016410,N-acyltransferase activity; GO:0080089,sinapoyl spermidine:sinapoyl CoA N-acyltransferase activity; GO:0080072,spermidine:sinapoyl CoA N-acyltransferase activity; GO:0006596,polyamine biosynthetic process; GO:0008216,spermidine metabolic process; GO:0003674,molecular_function; GO:0003824,catalytic activity; GO:0016740,transferase activity; GO:0016746,acyltransferase activity; GO:001674…	PF02458.18:Transferase family	--	--	--
LOC106318580	163.828	167.59	173.943	1123.6	1229.83	1118.45	9298	9464	9257	52994	70348	55256	3.75473	1.28598e-256	1.88517e-254	up	NC_027756.1	45318748	45322102	-	LOC106318580	--	K06617 raffinose synthase [EC:2.4.1.82] | (RefSeq) probable galactinol--sucrose galactosyltransferase 6 isoform X1 (A)	ko00052: Galactose metabolism; ko01100: Metabolic pathways	PREDICTED: probable galactinol--sucrose galactosyltransferase 6 isoform X1 [Brassica oleracea var. oleracea]	RFS6_ARATH RecName: Full=Probable galactinol--sucrose galactosyltransferase 6; EC=2.4.1.82; AltName: Full=Protein DARK INDUCIBLE 10; AltName: Full=Raffinose synthase 6;	A0A3P6E9X5_BRAOL RecName: Full=Galactinol--sucrose galactosyltransferase {ECO:0000256|ARBA:ARBA00012708}; EC=2.4.1.82 {ECO:0000256|ARBA:ARBA00012708};	--	GO:0047274,galactinol-sucrose galactosyltransferase activity; GO:0005975,carbohydrate metabolic process; GO:0003674,molecular_function; GO:0003824,catalytic activity; GO:0008378,galactosyltransferase activity; GO:0016740,transferase activity; GO:0016757,glycosyltransferase activity; GO:0016758,hexosyltransferase activity; GO:0008150,biological_process; GO:0008152,metabolic process; GO:0044238,pri…	PF05691.15:Raffinose synthase or seed imbibition protein Sip1	--	--	--
LOC106341975	25.7005	23.765	23.3917	162.279	161.619	164.732	1201	1105	1025	6302	7612	6701	3.72526	1.7772e-256	2.59254e-254	up	NC_027751.1	46615760	46618174	-	LOC106341975	--	K03283 heat shock 70kDa protein 1/6/8 | (RefSeq) probable mediator of RNA polymerase II transcription subunit 37e (A)	ko03040: Spliceosome; ko04141: Protein processing in endoplasmic reticulum; ko04144: Endocytosis	hypothetical protein HID58_039868, partial [Brassica napus]	HS701_ARATH RecName: Full=Heat shock 70 kDa protein 1 {ECO:0000303|PubMed:11599561}; AltName: Full=Heat shock cognate 70 kDa protein 1 {ECO:0000303|PubMed:11402207}; AltName: Full=Heat shock cognate protein 70-1 {ECO:0000303|PubMed:11402207}; Short=AtHsc70-1 {ECO:0000303|PubMed:11402207}; AltName: Full=Heat shock protein 70-1 {ECO:0000303|PubMed:11599561}; Short=AtHsp70-1 {ECO:0000303|PubMed:1159…	A0A0D3C3D3_BRAOL SubName: Full=Uncharacterized protein {ECO:0000313|EnsemblPlants:Bo4g176050.1};	Molecular chaperones HSP70/HSC70, HSP70 superfamily	GO:0048046,apoplast; GO:0009507,chloroplast; GO:0005737,cytoplasm; GO:0005829,cytosol; GO:0022626,cytosolic ribosome; GO:0005794,Golgi apparatus; GO:0005730,nucleolus; GO:0005634,nucleus; GO:0009505,plant-type cell wall; GO:0000325,plant-type vacuole; GO:0005886,plasma membrane; GO:0009506,plasmodesma; GO:0005524,ATP binding; GO:0016887,ATP hydrolysis activity; GO:0140662,ATP-dependent protein fo…	PF00012.23:Hsp70 protein	--	--	--
LOC106301652	0.5608	0.6229	0.7869	64.0002	74.3238	65.2697	19	21	25	1802	2538	1925	7.6716	2.56854e-256	3.72874e-254	up	NC_027754.1	11534031	11536083	+	LOC106301652	--	K03327 multidrug resistance protein, MATE family | (RefSeq) MATE efflux family protein DTX1 (A)	--	hypothetical protein IGI04_026207, partial [Brassica rapa subsp. trilocularis]	DTX1_ARATH RecName: Full=Protein DETOXIFICATION 1 {ECO:0000303|PubMed:11739388}; Short=AtDTX1 {ECO:0000303|PubMed:11739388}; AltName: Full=Multidrug and toxic compound extrusion protein 1 {ECO:0000305}; Short=MATE protein 1 {ECO:0000305};	A0A3P6EEH7_BRAOL RecName: Full=Protein DETOXIFICATION {ECO:0000256|RuleBase:RU004914}; AltName: Full=Multidrug and toxic compound extrusion protein {ECO:0000256|RuleBase:RU004914};	Uncharacterized membrane protein, predicted efflux pump	GO:0016021,integral component of membrane; GO:0016020,membrane; GO:0005886,plasma membrane; GO:0015297,antiporter activity; GO:0015562,efflux transmembrane transporter activity; GO:0022857,transmembrane transporter activity; GO:0042910,xenobiotic transmembrane transporter activity; GO:0015691,cadmium ion transport; GO:0051238,sequestering of metal ion; GO:1990961,xenobiotic detoxification by tran…	PF01554.21:MatE	--	--	--
LOC106336012	5.4902	4.5701	5.7253	65.5713	66.6507	65.7789	361	299	353	3583	4417	3765	4.62705	2.53609e-254	3.66386e-252	up	NC_027750.1	49728530	49733019	-	LOC106336012	--	K05643 ATP-binding cassette, subfamily A (ABC1), member 3 | (RefSeq) ABC transporter A family member 1 (A)	ko02010: ABC transporters	PREDICTED: ABC transporter A family member 2 [Brassica oleracea var. oleracea]	AB2A_ARATH RecName: Full=ABC transporter A family member 2; Short=ABC transporter ABCA.2; Short=AtABCA2; AltName: Full=ABC2 homolog 1;	A0A0D3BHW9_BRAOL RecName: Full=ABC transporter domain-containing protein {ECO:0000259|PROSITE:PS50893};	Lipid exporter ABCA1 and related proteins, ABC superfamily	GO:0016021,integral component of membrane; GO:0043231,intracellular membrane-bounded organelle; GO:0140359,ABC-type transporter activity; GO:0005524,ATP binding; GO:0042626,ATPase-coupled transmembrane transporter activity; GO:0005319,lipid transporter activity; GO:0006869,lipid transport; GO:0003674,molecular_function; GO:0005215,transporter activity; GO:0015399,primary active transmembrane tran…	PF12698.10:ABC-2 family transporter protein	--	--	--
LOC106301935	27.3005	23.9949	22.8415	192.696	202.554	200.895	789	690	619	4628	5900	5054	3.98824	4.49103e-253	6.45693e-251	up	NC_027754.1	40978305	40980863	-	LOC106301935	--	K11517 (S)-2-hydroxy-acid oxidase [EC:1.1.3.15] | (RefSeq) peroxisomal (S)-2-hydroxy-acid oxidase GLO5 (A)	ko00630: Glyoxylate and dicarboxylate metabolism; ko01100: Metabolic pathways; ko01110: Biosynthesis of secondary metabolites; ko01200: Carbon metabolism; ko04146: Peroxisome	PREDICTED: peroxisomal (S)-2-hydroxy-acid oxidase GLO5 [Brassica oleracea var. oleracea]	GLO5_ARATH RecName: Full=Glycolate oxidase 3; Short=GOX 3; EC=1.1.3.15 {ECO:0000250|UniProtKB:Q9LRR9}; AltName: Full=AtGLO5; AltName: Full=Peroxisomal (S)-2-hydroxy-acid oxidase GLO5; AltName: Full=Short chain alpha-hydroxy acid oxidase GLO5;	A0A0D3DEU6_BRAOL RecName: Full=(S)-2-hydroxy-acid oxidase {ECO:0000256|ARBA:ARBA00013087}; EC=1.1.3.15 {ECO:0000256|ARBA:ARBA00013087};	Glycolate oxidase	GO:0005777,peroxisome; GO:0003973,(S)-2-hydroxy-acid oxidase activity; GO:0010181,FMN binding; GO:0042742,defense response to bacterium; GO:0050665,hydrogen peroxide biosynthetic process; GO:0009854,oxidative photosynthetic carbon pathway; GO:0003674,molecular_function; GO:0003824,catalytic activity; GO:0016491,oxidoreductase activity; GO:0016614,oxidoreductase activity, acting on CH-OH group of …	PF01070.21:FMN-dependent dehydrogenase	--	--	--
LOC106312230	10.1817	13.2853	12.925	257.013	234.56	237.056	352	457	419	7384	8173	7134	5.29594	1.22776e-252	1.75676e-250	up	NC_027755.1	743471	746052	-	LOC106312230	--	K01728 pectate lyase [EC:4.2.2.2] | (RefSeq) probable pectate lyase 1 isoform X1 (A)	ko00040: Pentose and glucuronate interconversions; ko01100: Metabolic pathways	PREDICTED: probable pectate lyase 1 isoform X1 [Brassica oleracea var. oleracea]	PLY1_ARATH RecName: Full=Probable pectate lyase 1; EC=4.2.2.2; AltName: Full=Pectate lyase A1; Flags: Precursor;	A0A816U9J9_BRANA RecName: Full=Pectate lyase {ECO:0000256|ARBA:ARBA00012272, ECO:0000256|RuleBase:RU361123}; EC=4.2.2.2 {ECO:0000256|ARBA:ARBA00012272, ECO:0000256|RuleBase:RU361123};	--	GO:0046872,metal ion binding; GO:0030570,pectate lyase activity; GO:0045490,pectin catabolic process; GO:0003674,molecular_function; GO:0005488,binding; GO:0043167,ion binding; GO:0043169,cation binding; GO:0003824,catalytic activity; GO:0016829,lyase activity; GO:0016835,carbon-oxygen lyase activity; GO:0016837,carbon-oxygen lyase activity, acting on polysaccharides; GO:0000272,polysaccharide ca…	PF00544.22:Pectate lyase	--	--	--
LOC106298769	1.6817	3.1472	2.2264	250.519	280.614	315.643	29	54	36	3590	4877	4738	7.88676	1.62749e-252	2.31763e-250	up	NC_027753.1	34049529	34050872	+	LOC106298769	--	K03263 translation initiation factor 5A | (RefSeq) eukaryotic translation initiation factor 5A-3 (A)	--	PREDICTED: eukaryotic translation initiation factor 5A-3 [Brassica oleracea var. oleracea]	IF5A3_ARATH RecName: Full=Eukaryotic translation initiation factor 5A-3; Short=AtELF5A-3; Short=eIF-5A-3;	A0A078JYG9_BRANA RecName: Full=Eukaryotic translation initiation factor 5A {ECO:0000256|RuleBase:RU362005}; Short=eIF-5A {ECO:0000256|RuleBase:RU362005};	Translation initiation factor 5A (eIF-5A)	GO:0005829,cytosol; GO:0005739,mitochondrion; GO:0043022,ribosome binding; GO:0003723,RNA binding; GO:0003746,translation elongation factor activity; GO:0003743,translation initiation factor activity; GO:0045901,positive regulation of translational elongation; GO:0045905,positive regulation of translational termination; GO:0003674,molecular_function; GO:0005488,binding; GO:0043021,ribonucleoprote…	PF01287.23:Eukaryotic elongation factor 5A hypusine, DNA-binding OB fold	--	--	--
LOC106335772	1.448	1.2127	1.8016	114.769	119.918	131.081	30	25	35	1976	2504	2364	7.34239	1.80574e-252	2.55928e-250	up	NC_027750.1	10823786	10825716	-	LOC106335772	--	K01183 chitinase [EC:3.2.1.14] | (RefSeq) basic endochitinase CHB4-like (A)	ko00520: Amino sugar and nucleotide sugar metabolism; ko01100: Metabolic pathways	endochitinase At2g43590-like [Brassica napus]	CHI59_ARATH RecName: Full=Endochitinase At2g43590 {ECO:0000305}; EC=3.2.1.14; Flags: Precursor;	A0A3P6ANB3_BRAOL RecName: Full=Chitin-binding type-1 domain-containing protein {ECO:0000259|PROSITE:PS50941};	Predicted chitinase	GO:0099503,secretory vesicle; GO:0008061,chitin binding; GO:0004568,chitinase activity; GO:0016998,cell wall macromolecule catabolic process; GO:0006032,chitin catabolic process; GO:0006952,defense response; GO:0000272,polysaccharide catabolic process; GO:0003674,molecular_function; GO:0005488,binding; GO:0097367,carbohydrate derivative binding; GO:0003824,catalytic activity; GO:0004553,hydrolase…	PF00182.22:Chitinase class I	--	--	--
LOC106310959	25.4583	23.0841	21.4687	149.019	164.014	146.293	951	858	752	4626	6175	4757	3.69179	2.42792e-252	3.42485e-250	up	NC_027755.1	23565813	23567755	-	LOC106310959	--	--	--	PREDICTED: radial spoke head 10 homolog B-like [Brassica oleracea var. oleracea]	--	A0A0D3DQV6_BRAOL SubName: Full=Uncharacterized protein {ECO:0000313|EnsemblPlants:Bo8g071190.1};	Junctional membrane complex protein Junctophilin and related MORN repeat proteins	GO:0016021,integral component of membrane; GO:0005575,cellular_component; GO:0016020,membrane; GO:0031224,intrinsic component of membrane; GO:0110165,cellular anatomical entity	PF02493.23:MORN repeat	--	--	--
LOC106332670	0.5487	0.9191	1.463	137.121	133.206	122.501	12	20	30	2492	2936	2332	8.04961	7.19404e-252	1.01004e-249	up	NC_027750.1	26351835	26353060	+	LOC106332670	--	--	--	PREDICTED: NAC domain-containing protein 55-like [Brassica oleracea var. oleracea]	NAC55_ARATH RecName: Full=NAC domain-containing protein 55; Short=ANAC055; AltName: Full=NAC domain-containing protein 3; Short=AtNAC3;	A0A3P6B079_BRAOL RecName: Full=NAC domain-containing protein {ECO:0000259|PROSITE:PS51005};	--	GO:0005634,nucleus; GO:0003677,DNA binding; GO:0003700,DNA-binding transcription factor activity; GO:0009867,jasmonic acid mediated signaling pathway; GO:0009414,response to water deprivation; GO:0003674,molecular_function; GO:0003676,nucleic acid binding; GO:0005488,binding; GO:0097159,organic cyclic compound binding; GO:1901363,heterocyclic compound binding; GO:0140110,transcription regulator a…	PF02365.18:No apical meristem (NAM) protein	NAC	TF	NAC
LOC106307313	6.8163	5.2968	6.5698	74.0181	76.4393	67.2725	291	225	263	2626	3289	2500	4.51908	1.50503e-251	2.10317e-249	up	NC_027755.1	37859969	37862014	+	LOC106307313	--	--	--	PREDICTED: F-box/kelch-repeat protein SKIP11-like isoform X1 [Brassica oleracea var. oleracea]	SKI11_ARATH RecName: Full=F-box/kelch-repeat protein SKIP11; AltName: Full=SKP1-interacting partner 11;	A0A3P6GJT5_BRAOL SubName: Full=Uncharacterized protein {ECO:0000313|EMBL:VDD58904.1};	FOG: Kelch repeat	GO:0005634,nucleus; GO:0016567,protein ubiquitination; GO:0006807,nitrogen compound metabolic process; GO:0008150,biological_process; GO:0008152,metabolic process; GO:0019538,protein metabolic process; GO:0032446,protein modification by small protein conjugation; GO:0036211,protein modification process; GO:0043170,macromolecule metabolic process; GO:0043412,macromolecule modification; GO:0044238,…	PF01344.28:Kelch motif	--	--	--
LOC106306663	5.2043	5.0719	5.7519	80.5769	80.3335	84.2439	165	160	171	2123	2567	2325	4.91416	9.70144e-251	1.3494e-248	up	NC_027754.1	34364422	34366609	-	LOC106306663	--	--	--	PREDICTED: uncharacterized protein LOC106306663 [Brassica oleracea var. oleracea]	--	A0A078IZD1_BRANA SubName: Full=(rape) hypothetical protein {ECO:0000313|EMBL:CAF2009404.1}; SubName: Full=BnaC07g49220D protein {ECO:0000313|EMBL:CDY54517.1};	--	--	PF14226.9:non-haem dioxygenase in morphine synthesis N-terminal	--	--	--
LOC106293021	126.744	134.636	134.689	2420.03	2281.39	2832.64	1984	2097	1977	31481	35993	38598	5.23187	1.87979e-250	2.60255e-248	up	NC_027748.1	1860039	1861099	-	LOC106293021	--	K22547 arsenate reductase [EC:1.20.4.1] | (RefSeq) rhodanese-like domain-containing protein 19, mitochondrial (A)	--	PREDICTED: senescence-associated protein DIN1 isoform X3 [Brassica oleracea var. oleracea]	DIN1_RAPSA RecName: Full=Senescence-associated protein DIN1;	A0A6J0M8W2_RAPSA SubName: Full=senescence-associated protein DIN1-like isoform X2 {ECO:0000313|RefSeq:XP_018468817.1};	Rhodanese-related sulfurtransferase	--	PF00581.23:Rhodanese-like domain	--	--	--
LOC106337444	587.484	658.075	664.274	8.3481	7.591	8.3422	9061	10099	9607	107	118	112	-5.32575	3.35596e-250	4.62489e-248	down	NC_027751.1	16195482	16196390	+	LOC106337444	--	--	--	hypothetical protein HID58_059890 [Brassica napus]	--	A0A0D3BUG0_BRAOL SubName: Full=Uncharacterized protein {ECO:0000313|EnsemblPlants:Bo4g075520.1};	--	--	PF01190.20:Pollen protein Ole e 1 like	--	--	--
LOC106327904	1.8314	1.3026	1.6526	54.7545	64.5478	48.9389	65	46	55	1615	2309	1512	6.11024	1.77289e-249	2.43203e-247	up	NC_027749.1	44798242	44800019	-	LOC106327904	--	K11818 aromatic aldoxime N-monooxygenase [EC:1.14.14.45] | (RefSeq) cytochrome P450 83B1 (A)	ko00380: Tryptophan metabolism; ko00966: Glucosinolate biosynthesis; ko01100: Metabolic pathways; ko01110: Biosynthesis of secondary metabolites; ko01210: 2-Oxocarboxylic acid metabolism	PREDICTED: cytochrome P450 71B19 [Brassica oleracea var. oleracea]	C71BJ_ARATH RecName: Full=Cytochrome P450 71B19; EC=1.14.-.-;	A0A0D3AVZ6_BRAOL SubName: Full=Uncharacterized protein {ECO:0000313|EnsemblPlants:Bo2g138940.1};	Cytochrome P450 CYP2 subfamily	GO:0016021,integral component of membrane; GO:0020037,heme binding; GO:0005506,iron ion binding; GO:0004497,monooxygenase activity; GO:0016705,oxidoreductase activity, acting on paired donors, with incorporation or reduction of molecular oxygen; GO:0003674,molecular_function; GO:0005488,binding; GO:0046906,tetrapyrrole binding; GO:0097159,organic cyclic compound binding; GO:1901363,heterocyclic c…	PF00067.25:Cytochrome P450	--	--	--
LOC106332800	11.6901	12.9924	11.2839	117.979	113.491	106.701	274	303	248	2298	2681	2177	4.20795	9.09943e-249	1.24255e-246	up	NC_027750.1	51446275	51447394	-	LOC106332800	--	--	--	PREDICTED: uncharacterized protein LOC106332800 [Brassica oleracea var. oleracea]	--	A0A078FBH5_BRANA SubName: Full=(rape) hypothetical protein {ECO:0000313|EMBL:CAF1709522.1}; SubName: Full=BnaC03g58330D protein {ECO:0000313|EMBL:CDY11745.1};	--	--	PF14009.9:PADRE domain	--	--	--
LOC106326892	9.118	7.6198	7.5323	64.1031	68.5338	59.043	457	380	354	2670	3462	2576	3.95846	1.42212e-248	1.93311e-246	up	NC_027749.1	39668497	39671955	+	LOC106326892	--	K08337 ubiquitin-like modifier-activating enzyme ATG7 | (RefSeq) ubiquitin-like modifier-activating enzyme atg7 (A)	ko04136: Autophagy - other	PREDICTED: ubiquitin-like modifier-activating enzyme atg7 [Brassica oleracea var. oleracea]	ATG7_ARATH RecName: Full=Ubiquitin-like modifier-activating enzyme atg7; AltName: Full=ATG12-activating enzyme E1 atg7; AltName: Full=Autophagy-related protein 7; Short=AtAPG7; AltName: Full=Protein PEROXISOME UNUSUAL POSITIONING 4 {ECO:0000303|PubMed:24368788};	A0A0D3AUE6_BRAOL RecName: Full=Ubiquitin-like modifier-activating enzyme ATG7 {ECO:0000256|ARBA:ARBA00017647, ECO:0000256|RuleBase:RU366022}; AltName: Full=Autophagy-related protein 7 {ECO:0000256|RuleBase:RU366022};	Ubiquitin activating E1 enzyme-like protein	GO:0005737,cytoplasm; GO:0000407,phagophore assembly site; GO:0019778,Atg12 activating enzyme activity; GO:0019779,Atg8 activating enzyme activity; GO:0007568,aging; GO:0000045,autophagosome assembly; GO:0006914,autophagy; GO:0000422,autophagy of mitochondrion; GO:0006501,C-terminal protein lipidation; GO:0006995,cellular response to nitrogen starvation; GO:0050832,defense response to fungus; GO:…	PF16420.8:Ubiquitin-like modifier-activating enzyme ATG7 N-terminus	--	--	--
LOC106306020	0.6828	0.6148	0.5765	33.2611	38.6885	26.2624	48	43	38	1943	2741	1607	6.6811	1.74854e-248	2.36607e-246	up	NC_027754.1	36701254	36704680	-	LOC106306020	--	K00924 kinase [EC:2.7.1.-] | (RefSeq) receptor-like protein kinase 5 (A)	--	PREDICTED: receptor-like protein kinase 5 [Brassica oleracea var. oleracea]	RLK5_ARATH RecName: Full=Receptor-like protein kinase 5; EC=2.7.10.1; EC=2.7.11.1; AltName: Full=Protein HAESA; Flags: Precursor;	A0A0D3DCR2_BRAOL RecName: Full=Protein kinase domain-containing protein {ECO:0000259|PROSITE:PS50011};	--	GO:0016021,integral component of membrane; GO:0005886,plasma membrane; GO:0005524,ATP binding; GO:0004672,protein kinase activity; GO:0106310,protein serine kinase activity; GO:0004674,protein serine/threonine kinase activity; GO:0004714,transmembrane receptor protein tyrosine kinase activity; GO:0050829,defense response to Gram-negative bacterium; GO:0010227,floral organ abscission; GO:0010102,l…	PF00069.28:Protein kinase domain	--	--	--
LOC106300972	75.3367	41.3293	39.6012	5229.84	5424.53	3869.72	1832	1000	903	105687	132949	81914	7.52033	1.94351e-247	2.61805e-245	up	NC_027753.1	38253369	38254616	-	LOC106300972	--	--	--	PREDICTED: extensin-3-like, partial [Raphanus sativus]	EXTN3_ARATH RecName: Full=Extensin-3 {ECO:0000303|PubMed:11475326}; Short=AtExt3 {ECO:0000303|PubMed:11475326}; Short=AtExt5 {ECO:0000303|PubMed:11475326}; AltName: Full=Extensin-3/5 {ECO:0000303|PubMed:20395450}; AltName: Full=Protein ROOT-SHOOT-HYPOCOTYL-DEFECTIVE {ECO:0000303|PubMed:12034904}; Flags: Precursor;	A0A6J0LZF1_RAPSA SubName: Full=extensin-3-like {ECO:0000313|RefSeq:XP_018465452.1};	--	GO:0005576,extracellular region; GO:0009530,primary cell wall; GO:0005199,structural constituent of cell wall; GO:0009664,plant-type cell wall organization; GO:0003674,molecular_function; GO:0005198,structural molecule activity; GO:0008150,biological_process; GO:0009987,cellular process; GO:0016043,cellular component organization; GO:0045229,external encapsulating structure organization; GO:00715…	PF04554.16:Extensin-like region	--	--	--
LOC106313108	16.6482	19.5646	19.6366	235.328	229.817	233.074	632	739	699	7424	8793	7702	4.6187	3.0011e-247	4.02457e-245	up	NC_027756.1	13212730	13215292	-	LOC106313108	--	K13424 WRKY transcription factor 33 | (RefSeq) probable WRKY transcription factor 33 (A)	ko04016: MAPK signaling pathway - plant; ko04626: Plant-pathogen interaction	PREDICTED: WRKY transcription factor 6 [Brassica oleracea var. oleracea]	WRKY6_ARATH RecName: Full=WRKY transcription factor 6 {ECO:0000303|PubMed:11722756}; AltName: Full=WRKY DNA-binding protein 6 {ECO:0000303|PubMed:11722756}; Short=AtWRKY6 {ECO:0000303|PubMed:11722756};	A0A078FYX9_BRANA SubName: Full=(rape) hypothetical protein {ECO:0000313|EMBL:CAF1723043.1}; SubName: Full=BnaC09g13680D protein {ECO:0000313|EMBL:CDY19535.1};	--	GO:0005634,nucleus; GO:0003700,DNA-binding transcription factor activity; GO:0000976,transcription cis-regulatory region binding; GO:0080169,cellular response to boron-containing substance deprivation; GO:0016036,cellular response to phosphate starvation; GO:0009873,ethylene-activated signaling pathway; GO:0045892,negative regulation of DNA-templated transcription; GO:0003674,molecular_function; …	PF03106.18:WRKY DNA -binding domain	WRKY	TF	WRKY
LOC106344263	6.648	6.0538	6.3847	87.9527	79.262	69.4935	181	164	163	1990	2175	1647	4.606	4.02312e-247	5.37105e-245	up	NC_027748.1	1473428	1474964	+	LOC106344263	--	K00430 peroxidase [EC:1.11.1.7] | (RefSeq) peroxidase 49 (A)	ko00940: Phenylpropanoid biosynthesis; ko01100: Metabolic pathways; ko01110: Biosynthesis of secondary metabolites	PREDICTED: peroxidase 49 [Brassica oleracea var. oleracea]	PER49_ARATH RecName: Full=Peroxidase 49; Short=Atperox P49; EC=1.11.1.7; AltName: Full=ATP31; Flags: Precursor;	A0A0D3A1J1_BRAOL RecName: Full=Peroxidase {ECO:0000256|ARBA:ARBA00012313, ECO:0000256|RuleBase:RU362060}; EC=1.11.1.7 {ECO:0000256|ARBA:ARBA00012313, ECO:0000256|RuleBase:RU362060};	--	GO:0005576,extracellular region; GO:0020037,heme binding; GO:0046872,metal ion binding; GO:0004601,peroxidase activity; GO:0042744,hydrogen peroxide catabolic process; GO:0006979,response to oxidative stress; GO:0003674,molecular_function; GO:0005488,binding; GO:0046906,tetrapyrrole binding; GO:0097159,organic cyclic compound binding; GO:1901363,heterocyclic compound binding; GO:0043167,ion bindi…	PF00141.26:Peroxidase	--	--	--
LOC106327411	65.6923	62.0051	64.4061	309.575	309.648	273.973	2876	2701	2644	11263	13663	10441	3.19132	7.65053e-246	1.01684e-243	up	NC_027749.1	21177590	21179916	+	LOC106327411	--	K26544 phosphatidylinositol/phosphatidylcholine transfer protein | (RefSeq) phosphatidylinositol/phosphatidylcholine transfer protein SFH1 (A)	--	PREDICTED: patellin-1-like [Brassica oleracea var. oleracea]	PATL1_ARATH RecName: Full=Patellin-1;	A0A0D3AQ01_BRAOL SubName: Full=Uncharacterized protein {ECO:0000313|EnsemblPlants:Bo2g075410.1};	Phosphatidylinositol transfer protein SEC14 and related proteins	GO:0048046,apoplast; GO:0005794,Golgi apparatus; GO:0005739,mitochondrion; GO:0005886,plasma membrane; GO:0009506,plasmodesma; GO:0005773,vacuole; GO:0008289,lipid binding; GO:0002020,protease binding; GO:1901149,salicylic acid binding; GO:0007049,cell cycle; GO:0051301,cell division; GO:0009860,pollen tube growth; GO:0003674,molecular_function; GO:0005488,binding; GO:0005515,protein binding; GO:…	PF00650.23:CRAL/TRIO domain	--	--	--
LOC106298500	5.4888	8.1123	8.9524	463.114	453.612	532.717	68	100	104	4768	5664	5745	6.98403	7.42467e-245	9.82455e-243	up	NC_027753.1	26124304	26125075	+	LOC106298500	--	--	--	extensin [Brassica napus]	--	A0A816QEK8_BRANA SubName: Full=(rape) hypothetical protein {ECO:0000313|EMBL:CAF2060756.1};	--	GO:0016021,integral component of membrane; GO:0005575,cellular_component; GO:0016020,membrane; GO:0031224,intrinsic component of membrane; GO:0110165,cellular anatomical entity	--	--	--	--
LOC106341846	28.3246	24.1595	27.1123	206.138	199.868	203.002	1064	903	955	6435	7567	6638	3.91469	9.35912e-245	1.23297e-242	up	NC_027751.1	34177627	34180237	+	LOC106341846	--	K13606 chlorophyll(ide) b reductase [EC:1.1.1.294] | (RefSeq) probable chlorophyll(ide) b reductase NYC1, chloroplastic (A)	ko00860: Porphyrin metabolism; ko01100: Metabolic pathways; ko01110: Biosynthesis of secondary metabolites	PREDICTED: probable chlorophyll(ide) b reductase NYC1, chloroplastic [Brassica oleracea var. oleracea]	NYC1_ARATH RecName: Full=Probable chlorophyll(ide) b reductase NYC1, chloroplastic; EC=1.1.1.294; AltName: Full=Protein NON-YELLOW COLORING 1; Short=AtNYC1; Flags: Precursor;	A0A0D3BZ19_BRAOL SubName: Full=Uncharacterized protein {ECO:0000313|EnsemblPlants:Bo4g133190.1};	Reductases with broad range of substrate specificities	GO:0009507,chloroplast; GO:0009535,chloroplast thylakoid membrane; GO:0016021,integral component of membrane; GO:0034256,chlorophyll(ide) b reductase activity; GO:0015996,chlorophyll catabolic process; GO:0010304,PSII associated light-harvesting complex II catabolic process; GO:0003674,molecular_function; GO:0003824,catalytic activity; GO:0016491,oxidoreductase activity; GO:0016614,oxidoreductase…	PF00106.28:short chain dehydrogenase	--	--	--
LOC106343454	347.474	352.202	354.881	0.9212	0.6646	1.4292	10893	10986	10432	24	21	39	-7.48444	3.16321e-244	4.14894e-242	down	NC_027752.1	17855727	17857648	-	LOC106343454	--	--	--	PREDICTED: non-classical arabinogalactan protein 31 [Brassica oleracea var. oleracea]	AGP31_ARATH RecName: Full=Non-classical arabinogalactan protein 31 {ECO:0000303|PubMed:17885091}; AltName: Full=Hydroxyproline-rich arabinogalactan protein 31 {ECO:0000305}; Flags: Precursor;	A0A0D3CE80_BRAOL SubName: Full=Uncharacterized protein {ECO:0000313|EnsemblPlants:Bo5g054730.1};	--	GO:0071944,cell periphery; GO:0005576,extracellular region; GO:0009505,plant-type cell wall; GO:0005886,plasma membrane; GO:0009506,plasmodesma; GO:0009753,response to jasmonic acid; GO:0008150,biological_process; GO:0009719,response to endogenous stimulus; GO:0009725,response to hormone; GO:0010033,response to organic substance; GO:0033993,response to lipid; GO:0042221,response to chemical; GO:0…	PF01190.20:Pollen protein Ole e 1 like	--	--	--
LOC106326083	4.5257	5.5728	6.6526	149.05	157.89	154.004	111	136	153	3038	3903	3288	5.75685	2.12346e-240	2.77301e-238	up	NC_027748.1	844392	845980	-	LOC106326083	--	K00430 peroxidase [EC:1.11.1.7] | (RefSeq) peroxidase 50 (A)	ko00940: Phenylpropanoid biosynthesis; ko01100: Metabolic pathways; ko01110: Biosynthesis of secondary metabolites	PREDICTED: peroxidase 50 [Brassica oleracea var. oleracea]	PER50_ARATH RecName: Full=Peroxidase 50; Short=Atperox P50; EC=1.11.1.7; AltName: Full=ATP9a; AltName: Full=PRXR2; Flags: Precursor;	A0A3P6ERZ6_BRAOL RecName: Full=Peroxidase {ECO:0000256|ARBA:ARBA00012313, ECO:0000256|RuleBase:RU362060}; EC=1.11.1.7 {ECO:0000256|ARBA:ARBA00012313, ECO:0000256|RuleBase:RU362060};	--	GO:0005737,cytoplasm; GO:0005576,extracellular region; GO:0020037,heme binding; GO:0046872,metal ion binding; GO:0004601,peroxidase activity; GO:0042744,hydrogen peroxide catabolic process; GO:0006979,response to oxidative stress; GO:0048511,rhythmic process; GO:0003674,molecular_function; GO:0005488,binding; GO:0046906,tetrapyrrole binding; GO:0097159,organic cyclic compound binding; GO:1901363,…	PF00141.26:Peroxidase	--	--	--
LOC106295107	0.4656	0.2047	0.4655	94.9357	90.5495	92.1704	16	7	15	2711	3136	2757	8.91843	1.0375e-239	1.34897e-237	up	NC_027752.1	2326888	2328849	-	LOC106295107	--	K16818 phospholipase A1 [EC:3.1.1.32] | (RefSeq) phospholipase A(1) DAD1, chloroplastic (A)	ko00564: Glycerophospholipid metabolism; ko00592: alpha-Linolenic acid metabolism; ko01100: Metabolic pathways; ko01110: Biosynthesis of secondary metabolites	unnamed protein product [Brassica napus]	PLA18_ARATH RecName: Full=Phospholipase A1-IIalpha; EC=3.1.1.-;	A0A817AUL8_BRANA RecName: Full=Phospholipase A1 {ECO:0000256|RuleBase:RU367093}; EC=3.1.1.- {ECO:0000256|RuleBase:RU367093};	Predicted lipase	GO:0005737,cytoplasm; GO:0008970,phospholipase A1 activity; GO:0016042,lipid catabolic process; GO:0003674,molecular_function; GO:0003824,catalytic activity; GO:0004620,phospholipase activity; GO:0016298,lipase activity; GO:0016787,hydrolase activity; GO:0016788,hydrolase activity, acting on ester bonds; GO:0052689,carboxylic ester hydrolase activity; GO:0006629,lipid metabolic process; GO:000815…	PF01764.28:Lipase (class 3)	--	--	--
LOC106345092	0.3447	0.3779	0.4344	107.121	100.201	104.965	11	12	13	2841	3223	2916	9.0591	3.77371e-239	4.8854e-237	up	NC_027748.1	42776911	42778766	+	LOC106345092	--	--	--	PREDICTED: NAC domain-containing protein 100-like [Brassica oleracea var. oleracea]	NAC46_ARATH RecName: Full=NAC domain-containing protein 46 {ECO:0000303|PubMed:15029955}; Short=ANAC046 {ECO:0000303|PubMed:15029955};	A0A0D3AFP5_BRAOL RecName: Full=NAC domain-containing protein {ECO:0000259|PROSITE:PS51005};	--	GO:0005634,nucleus; GO:0003700,DNA-binding transcription factor activity; GO:0000976,transcription cis-regulatory region binding; GO:1903648,positive regulation of chlorophyll catabolic process; GO:1900057,positive regulation of leaf senescence; GO:0003674,molecular_function; GO:0140110,transcription regulator activity; GO:0001067,transcription regulatory region nucleic acid binding; GO:0003676,n…	PF02365.18:No apical meristem (NAM) protein	NAC	TF	NAC
LOC106327691	3.9956	3.6239	3.1179	81.4626	73.8729	86.0547	123	111	90	2084	2292	2306	5.47339	1.01731e-238	1.31132e-236	up	NC_027749.1	51842430	51844758	-	LOC106327691	--	K16280 E3 ubiquitin-protein ligase RGLG [EC:2.3.2.27] | (RefSeq) E3 ubiquitin-protein ligase RGLG1-like (A)	--	PREDICTED: E3 ubiquitin-protein ligase RGLG1-like [Brassica oleracea var. oleracea]	RGLG3_ARATH RecName: Full=E3 ubiquitin-protein ligase RGLG3 {ECO:0000305}; EC=2.3.2.27 {ECO:0000305}; AltName: Full=RING domain ligase 3 {ECO:0000303|PubMed:22898498};	A0A0D3AYL6_BRAOL RecName: Full=RING-type E3 ubiquitin transferase {ECO:0000256|ARBA:ARBA00012483}; EC=2.3.2.27 {ECO:0000256|ARBA:ARBA00012483};	Copine	GO:0005737,cytoplasm; GO:0005634,nucleus; GO:0046872,metal ion binding; GO:0061630,ubiquitin protein ligase activity; GO:0004842,ubiquitin-protein transferase activity; GO:0042742,defense response to bacterium; GO:0009867,jasmonic acid mediated signaling pathway; GO:0070534,protein K63-linked ubiquitination; GO:0009611,response to wounding; GO:0003674,molecular_function; GO:0005488,binding; GO:00…	PF07002.19:Copine	--	--	--
LOC106317872	30.5694	29.7689	27.741	149.273	156.74	139.417	966	936	822	3920	4992	3835	3.31424	2.62401e-238	3.36785e-236	up	NC_027756.1	20786308	20789002	-	LOC106317872	--	K15445 tRNA (guanine9-N1)-methyltransferase [EC:2.1.1.221] | (RefSeq) tRNA (guanine(9)-N1)-methyltransferase (A)	--	PREDICTED: tRNA (guanine(9)-N1)-methyltransferase [Brassica oleracea var. oleracea]	--	A0A0D3E7A6_BRAOL RecName: Full=tRNA (guanine(9)-N(1))-methyltransferase {ECO:0000256|ARBA:ARBA00012797}; EC=2.1.1.221 {ECO:0000256|ARBA:ARBA00012797};	Uncharacterized conserved protein	GO:0052905,tRNA (guanine(9)-N(1))-methyltransferase activity; GO:0003674,molecular_function; GO:0003824,catalytic activity; GO:0008168,methyltransferase activity; GO:0008173,RNA methyltransferase activity; GO:0008175,tRNA methyltransferase activity; GO:0008757,S-adenosylmethionine-dependent methyltransferase activity; GO:0009019,tRNA (guanine-N1-)-methyltransferase activity; GO:0016423,tRNA (guan…	PF01746.24:tRNA (Guanine-1)-methyltransferase	--	--	--
LOC106306667	1.366	2.4497	2.1995	104.526	112.735	109.789	51	91	77	3243	4242	3568	6.7382	4.28678e-238	5.47847e-236	up	NC_027754.1	21393068	21398946	+	LOC106306667	--	K23452 UDP-glucosyltransferase 85A [EC:2.4.1.-] | (RefSeq) LOW QUALITY PROTEIN: UDP-glycosyltransferase 85A1-like (A)	ko00908: Zeatin biosynthesis; ko01110: Biosynthesis of secondary metabolites	PREDICTED: LOW QUALITY PROTEIN: UDP-glycosyltransferase 85A1-like [Brassica oleracea var. oleracea]	U85A1_ARATH RecName: Full=UDP-glycosyltransferase 85A1; EC=2.4.1.-; AltName: Full=Cytokinin-O-glucosyltransferase 2; AltName: Full=Zeatin O-glucosyltransferase 2; Short=AtZOG2;	A0A816M737_BRANA RecName: Full=Glycosyltransferase {ECO:0000256|RuleBase:RU362057}; EC=2.4.1.- {ECO:0000256|RuleBase:RU362057};	UDP-glucuronosyl and UDP-glucosyl transferase	GO:0050502,cis-zeatin O-beta-D-glucosyltransferase activity; GO:0015020,glucuronosyltransferase activity; GO:0080043,quercetin 3-O-glucosyltransferase activity; GO:0080044,quercetin 7-O-glucosyltransferase activity; GO:0050403,trans-zeatin O-beta-D-glucosyltransferase activity; GO:0003674,molecular_function; GO:0003824,catalytic activity; GO:0008194,UDP-glycosyltransferase activity; GO:0016740,tr…	PF00201.21:UDP-glucoronosyl and UDP-glucosyl transferase	--	--	--
LOC106336995	5.702	6.3283	6.4539	75.4329	84.6881	76.6753	163	180	173	1792	2440	1908	4.65475	4.14472e-237	5.27438e-235	up	NC_027751.1	32849219	32851242	+	LOC106336995	--	K03152 protein deglycase [EC:3.5.1.124] | (RefSeq) protein DJ-1 homolog A-like (A)	--	PREDICTED: protein DJ-1 homolog A-like [Brassica oleracea var. oleracea]	DJ1A_ARATH RecName: Full=Protein DJ-1 homolog A; Short=AtDJ1A;	A0A3P6C8J6_BRAOL SubName: Full=Uncharacterized protein {ECO:0000313|EMBL:VDD10530.1};	Putative transcriptional regulator DJ-1	GO:0005737,cytoplasm; GO:0005829,cytosol; GO:0005634,nucleus; GO:0000325,plant-type vacuole; GO:0005886,plasma membrane; GO:0009506,plasmodesma; GO:0019172,glyoxalase III activity; GO:1903189,glyoxal metabolic process; GO:1900409,positive regulation of cellular response to oxidative stress; GO:0003674,molecular_function; GO:0003824,catalytic activity; GO:0016829,lyase activity; GO:0016835,carbon-…	PF01965.27:DJ-1/PfpI family	--	--	--
LOC106302132	258.841	244.324	246.761	6.0206	6.0325	6.6572	8174	7677	7307	158	192	183	-4.34691	9.07657e-237	1.15015e-234	down	NC_027754.1	33099470	33101672	-	LOC106302132	--	--	--	PREDICTED: kelch repeat-containing protein At3g27220 [Brassica oleracea var. oleracea]	Y3272_ARATH RecName: Full=Kelch repeat-containing protein At3g27220;	A0A0D3DB76_BRAOL SubName: Full=Uncharacterized protein {ECO:0000313|EnsemblPlants:Bo7g084330.1};	FOG: Kelch repeat	GO:0005768,endosome; GO:0005794,Golgi apparatus; GO:0005797,Golgi medial cisterna; GO:0016021,integral component of membrane; GO:0005802,trans-Golgi network; GO:0009061,anaerobic respiration; GO:0071456,cellular response to hypoxia; GO:0006091,generation of precursor metabolites and energy; GO:0008150,biological_process; GO:0008152,metabolic process; GO:0009987,cellular process; GO:0015980,energy…	PF13964.9:Kelch motif	--	--	--
LOC106295278	9.3934	7.4176	7.3343	88.1055	101.21	79.3187	448	352	328	3492	4865	3293	4.45202	1.75903e-236	2.21957e-234	up	NC_027752.1	2351590	2355315	+	LOC106295278	--	K00232 acyl-CoA oxidase [EC:1.3.3.6] | (RefSeq) acyl-coenzyme A oxidase 3, peroxisomal (A)	ko00071: Fatty acid degradation; ko00410: beta-Alanine metabolism; ko00592: alpha-Linolenic acid metabolism; ko00640: Propanoate metabolism; ko01040: Biosynthesis of unsaturated fatty acids; ko01100: Metabolic pathways; ko01110: Biosynthesis of secondary metabolites; ko01200: Carbon metabolism; ko01212: Fatty acid metabolism; ko04146: Peroxisome	PREDICTED: acyl-coenzyme A oxidase 3, peroxisomal [Brassica oleracea var. oleracea]	ACOX3_ARATH RecName: Full=Acyl-coenzyme A oxidase 3, peroxisomal; Short=AOX 3; Short=Acyl-CoA oxidase 3; EC=1.3.3.6; AltName: Full=Medium-chain acyl-CoA oxidase; Short=AtCX3; Flags: Precursor;	A0A0D3C825_BRAOL RecName: Full=Acyl-coenzyme A oxidase {ECO:0000256|PIRNR:PIRNR000168};	Pristanoyl-CoA/acyl-CoA oxidase	GO:0005576,extracellular region; GO:0005777,peroxisome; GO:0003997,acyl-CoA oxidase activity; GO:0071949,FAD binding; GO:0005504,fatty acid binding; GO:0050660,flavin adenine dinucleotide binding; GO:0006635,fatty acid beta-oxidation; GO:0033540,fatty acid beta-oxidation using acyl-CoA oxidase; GO:0055088,lipid homeostasis; GO:0051791,medium-chain fatty acid metabolic process; GO:0003674,molecula…	PF01756.22:Acyl-CoA oxidase	--	--	--
LOC106337623	36.6491	40.7601	40.6678	408.899	396.892	422.997	938	1038	976	8697	10238	9424	4.35646	2.20766e-236	2.77395e-234	up	NC_027751.1	29341480	29345539	+	LOC106337623	--	K05277 anthocyanidin synthase [EC:1.14.20.4] | (RefSeq) leucoanthocyanidin dioxygenase (A)	ko00941: Flavonoid biosynthesis; ko01100: Metabolic pathways; ko01110: Biosynthesis of secondary metabolites	PREDICTED: probable 2-oxoglutarate/Fe(II)-dependent dioxygenase [Brassica oleracea var. oleracea]	JOX3_ARATH RecName: Full=Jasmonate-induced oxygenase 3 {ECO:0000303|PubMed:28559313}; EC=1.14.11.- {ECO:0000269|PubMed:28559313, ECO:0000269|PubMed:28760569}; AltName: Full=2-oxoglutarate-dependent dioxygenase JOX3 {ECO:0000305}; AltName: Full=Jasmonic acid oxidase 3 {ECO:0000303|PubMed:28760569}; AltName: Full=Protein JASMONATE-REGULATED GENE 21 {ECO:0000303|PubMed:15098125};	A0A3P6CGL8_BRAOL RecName: Full=Fe2OG dioxygenase domain-containing protein {ECO:0000259|PROSITE:PS51471};	Iron/ascorbate family oxidoreductases	GO:0051213,dioxygenase activity; GO:0005506,iron ion binding; GO:0120091,jasmonic acid hydrolase; GO:0006952,defense response; GO:1900366,negative regulation of defense response to insect; GO:1900150,regulation of defense response to fungus; GO:2000022,regulation of jasmonic acid mediated signaling pathway; GO:0003674,molecular_function; GO:0003824,catalytic activity; GO:0016491,oxidoreductase ac…	PF14226.9:non-haem dioxygenase in morphine synthesis N-terminal	--	--	--
LOC106343827	3.0322	2.9373	2.922	50.423	50.3837	50.3199	83	80	75	1147	1390	1199	5.06564	4.47045e-236	5.59367e-234	up	NC_027752.1	46487176	46489200	-	LOC106343827	--	K13379 reversibly glycosylated polypeptide / UDP-arabinopyranose mutase [EC:2.4.1.- 5.4.99.30] | (RefSeq) UDP-arabinopyranose mutase 1 (A)	ko00520: Amino sugar and nucleotide sugar metabolism; ko01100: Metabolic pathways; ko01250: Biosynthesis of nucleotide sugars	unnamed protein product [Brassica oleracea]	RGP1_ARATH RecName: Full=UDP-arabinopyranose mutase 1 {ECO:0000305}; EC=5.4.99.30 {ECO:0000269|PubMed:21478444}; AltName: Full=Reversibly glycosylated polypeptide 1 {ECO:0000303|PubMed:21478444}; Short=AtRGP1 {ECO:0000303|PubMed:21478444}; AltName: Full=UDP-L-arabinose mutase 1 {ECO:0000305};	A0A3P6F654_BRAOL RecName: Full=UDP-arabinopyranose mutase {ECO:0000256|ARBA:ARBA00012805, ECO:0000256|PIRNR:PIRNR016429}; EC=5.4.99.30 {ECO:0000256|ARBA:ARBA00012805, ECO:0000256|PIRNR:PIRNR016429};	--	GO:0005829,cytosol; GO:0022626,cytosolic ribosome; GO:0005794,Golgi apparatus; GO:0005795,Golgi stack; GO:0000138,Golgi trans cisterna; GO:0009505,plant-type cell wall; GO:0000325,plant-type vacuole; GO:0042788,polysomal ribosome; GO:0016760,cellulose synthase (UDP-forming) activity; GO:0016866,intramolecular transferase activity; GO:0003735,structural constituent of ribosome; GO:0052691,UDP-arab…	PF03214.16:Reversibly glycosylated polypeptide	--	--	--
LOC106339745	0.2534	0.3565	0.3513	79.1778	76.8236	80.1295	10	14	13	2597	3056	2753	8.92285	1.14293e-235	1.42414e-233	up	NC_027751.1	22627321	22630194	-	LOC106339745	--	K13424 WRKY transcription factor 33 | (RefSeq) probable WRKY transcription factor 33 (A)	ko04016: MAPK signaling pathway - plant; ko04626: Plant-pathogen interaction	PREDICTED: WRKY transcription factor 6 isoform X1 [Brassica oleracea var. oleracea]	WRKY6_ARATH RecName: Full=WRKY transcription factor 6 {ECO:0000303|PubMed:11722756}; AltName: Full=WRKY DNA-binding protein 6 {ECO:0000303|PubMed:11722756}; Short=AtWRKY6 {ECO:0000303|PubMed:11722756};	A0A3P6C6X2_BRAOL RecName: Full=WRKY domain-containing protein {ECO:0000259|PROSITE:PS50811};	--	GO:0005634,nucleus; GO:0003700,DNA-binding transcription factor activity; GO:0000976,transcription cis-regulatory region binding; GO:0080169,cellular response to boron-containing substance deprivation; GO:0016036,cellular response to phosphate starvation; GO:0009873,ethylene-activated signaling pathway; GO:0045892,negative regulation of DNA-templated transcription; GO:0003674,molecular_function; …	PF03106.18:WRKY DNA -binding domain	WRKY	TF	WRKY
LOC106304717	3.0679	2.8964	2.9743	340.753	286.867	407.329	33	31	30	3046	3110	3814	7.84305	2.4033e-235	2.98218e-233	up	NC_027754.1	18719817	18720651	+	LOC106304717	--	--	--	hypothetical protein Bca52824_072697 [Brassica carinata]	--	A0A0D3D6M6_BRAOL SubName: Full=Uncharacterized protein {ECO:0000313|EnsemblPlants:Bo7g050510.1};	--	--	--	--	--	--
LOC106307150	10.0582	8.7846	9.4243	105.064	98.362	107.869	313	272	275	2717	3085	2922	4.4421	3.3637e-235	4.15667e-233	up	NC_027755.1	16636080	16637764	-	LOC106307150	--	K01728 pectate lyase [EC:4.2.2.2] | (RefSeq) probable pectate lyase 18 (A)	ko00040: Pentose and glucuronate interconversions; ko01100: Metabolic pathways	PREDICTED: probable pectate lyase 18 [Brassica oleracea var. oleracea]	PLY18_ARATH RecName: Full=Probable pectate lyase 18; EC=4.2.2.2; AltName: Full=Pectate lyase A10; Flags: Precursor;	A0A0D3DMS1_BRAOL RecName: Full=Pectate lyase {ECO:0000256|ARBA:ARBA00012272, ECO:0000256|RuleBase:RU361123}; EC=4.2.2.2 {ECO:0000256|ARBA:ARBA00012272, ECO:0000256|RuleBase:RU361123};	--	GO:0005829,cytosol; GO:0046872,metal ion binding; GO:0030570,pectate lyase activity; GO:0045490,pectin catabolic process; GO:0009624,response to nematode; GO:0003674,molecular_function; GO:0005488,binding; GO:0043167,ion binding; GO:0043169,cation binding; GO:0003824,catalytic activity; GO:0016829,lyase activity; GO:0016835,carbon-oxygen lyase activity; GO:0016837,carbon-oxygen lyase activity, ac…	PF00544.22:Pectate lyase	--	--	--
LOC106335989	0.3221	0.3237	0.3832	28.1764	26.3793	20.2812	26	26	29	1890	2146	1425	7.15658	9.84598e-235	1.2117e-232	up	NC_027750.1	14412380	14416788	+	LOC106335989	--	--	--	PREDICTED: extensin-2-like [Brassica oleracea var. oleracea]	--	A0A0D3B6G7_BRAOL SubName: Full=Uncharacterized protein {ECO:0000313|EnsemblPlants:Bo3g036420.1};	--	GO:0005199,structural constituent of cell wall; GO:0009664,plant-type cell wall organization; GO:0003674,molecular_function; GO:0005198,structural molecule activity; GO:0008150,biological_process; GO:0009987,cellular process; GO:0016043,cellular component organization; GO:0045229,external encapsulating structure organization; GO:0071554,cell wall organization or biogenesis; GO:0071555,cell wall o…	PF01190.20:Pollen protein Ole e 1 like	--	--	--
LOC106306063	8.2244	6.3435	6.2212	75.6831	78.4076	71.8498	258	198	183	1973	2479	1962	4.42117	1.22486e-234	1.50121e-232	up	NC_027754.1	48269480	48271463	-	LOC106306063	--	K09838 zeaxanthin epoxidase [EC:1.14.15.21] | (RefSeq) zeaxanthin epoxidase, chloroplastic (A)	ko00906: Carotenoid biosynthesis; ko01100: Metabolic pathways; ko01110: Biosynthesis of secondary metabolites	PREDICTED: FAD-dependent urate hydroxylase [Brassica oleracea var. oleracea]	MO2_ARATH RecName: Full=Monooxygenase 2 {ECO:0000303|PubMed:10216258}; Short=AtMO2 {ECO:0000303|PubMed:10216258}; EC=1.14.13.-;	A0A0D3DIH3_BRAOL RecName: Full=FAD_binding_3 domain-containing protein {ECO:0000259|Pfam:PF01494};	Kynurenine 3-monooxygenase and related flavoprotein monooxygenases	GO:0005886,plasma membrane; GO:0071949,FAD binding; GO:0004497,monooxygenase activity; GO:0002239,response to oomycetes; GO:0000166,nucleotide binding; GO:0003674,molecular_function; GO:0005488,binding; GO:0036094,small molecule binding; GO:0043167,ion binding; GO:0043168,anion binding; GO:0050660,flavin adenine dinucleotide binding; GO:0097159,organic cyclic compound binding; GO:1901265,nucleosi…	PF01494.22:FAD binding domain	--	--	--
LOC106306539	0.7015	0.461	1.3524	144.969	139.156	138.429	26	17	47	4465	5198	4466	8.37446	4.98606e-234	6.08604e-232	up	NC_027754.1	41877297	41879067	+	LOC106306539	--	K22395 cinnamyl-alcohol dehydrogenase [EC:1.1.1.195] | (RefSeq) reticuline oxidase-like protein (A)	ko00940: Phenylpropanoid biosynthesis; ko01100: Metabolic pathways; ko01110: Biosynthesis of secondary metabolites	PREDICTED: reticuline oxidase-like protein [Brassica oleracea var. oleracea]	BBE21_ARATH RecName: Full=Berberine bridge enzyme-like 21 {ECO:0000303|PubMed:26037923}; Short=AtBBE-like 21 {ECO:0000303|PubMed:26037923}; EC=1.1.1.- {ECO:0000250|UniProtKB:O64743}; Flags: Precursor;	A0A0D3DF70_BRAOL RecName: Full=FAD-binding PCMH-type domain-containing protein {ECO:0000259|PROSITE:PS51387};	--	GO:0048046,apoplast; GO:0005829,cytosol; GO:0009505,plant-type cell wall; GO:0005886,plasma membrane; GO:0071949,FAD binding; GO:0016899,oxidoreductase activity, acting on the CH-OH group of donors, oxygen as acceptor; GO:0000166,nucleotide binding; GO:0003674,molecular_function; GO:0005488,binding; GO:0036094,small molecule binding; GO:0043167,ion binding; GO:0043168,anion binding; GO:0050660,fl…	PF01565.26:FAD binding domain	--	--	--
LOC106295510	5.3456	3.9236	4.141	53.6766	58.3742	46.517	508	371	369	4239	5591	3848	4.54039	1.85095e-233	2.25011e-231	up	NC_027752.1	1383259	1389290	-	LOC106295510	--	K22417 benzaldehyde dehydrogenase (NAD+) / indole-3-acetaldehyde oxidase [EC:1.2.1.28 1.2.3.7] | (RefSeq) benzaldehyde dehydrogenase (NAD(+)) (A)	ko00380: Tryptophan metabolism; ko01100: Metabolic pathways	hypothetical protein HID58_063989, partial [Brassica napus]	ALDO4_ARATH RecName: Full=Aldehyde oxidase 4 {ECO:0000303|PubMed:10972874}; Short=AO-4 {ECO:0000303|PubMed:10972874}; Short=AtAO-4 {ECO:0000303|PubMed:10972874}; Short=AtAO2 {ECO:0000303|PubMed:9655945}; EC=1.2.3.1 {ECO:0000269|PubMed:19297586, ECO:0000269|PubMed:28188272}; AltName: Full=Benzaldehyde oxidase {ECO:0000305|PubMed:19297586}; AltName: Full=Indole-3-acetaldehyde oxidase {ECO:0000305|P…	A0A0D3C7K2_BRAOL SubName: Full=Uncharacterized protein {ECO:0000313|EnsemblPlants:Bo5g004710.1};	Xanthine dehydrogenase	GO:0005829,cytosol; GO:0051537,2 iron, 2 sulfur cluster binding; GO:0004031,aldehyde oxidase activity; GO:0018488,aryl-aldehyde oxidase activity; GO:0018479,benzaldehyde dehydrogenase (NAD+) activity; GO:0071949,FAD binding; GO:0050302,indole-3-acetaldehyde oxidase activity; GO:0005506,iron ion binding; GO:0016491,oxidoreductase activity; GO:0009688,abscisic acid biosynthetic process; GO:0009851,…	PF02738.21:Molybdopterin cofactor-binding domain	--	--	--
LOC106336541	1.2607	1.0816	1.1149	52.1355	60.1033	43.6965	41	35	34	1409	1970	1237	6.4671	2.51584e-233	3.046e-231	up	NC_027751.1	49785163	49791630	-	LOC106336541	--	--	--	hypothetical protein HID58_063086, partial [Brassica napus]	WTR13_ARATH RecName: Full=WAT1-related protein At2g37460;	A0A816JYI0_BRANA RecName: Full=WAT1-related protein {ECO:0000256|RuleBase:RU363077};	--	GO:0016021,integral component of membrane; GO:0005886,plasma membrane; GO:0022857,transmembrane transporter activity; GO:0003674,molecular_function; GO:0005215,transporter activity; GO:0005575,cellular_component; GO:0016020,membrane; GO:0031224,intrinsic component of membrane; GO:0110165,cellular anatomical entity; GO:0071944,cell periphery	PF00892.23:EamA-like transporter family	--	--	--
novel.1475	0.6137	0.6728	0.8032	46.4235	55.3272	46.6266	22	24	27	1383	1999	1455	7.12852	2.86796e-233	3.45832e-231	up	NC_027750.1	53873103	53875586	+	--	--	K00827 alanine-glyoxylate transaminase / (R)-3-amino-2-methylpropionate-pyruvate transaminase [EC:2.6.1.44 2.6.1.40] | (RefSeq) alanine--glyoxylate aminotransferase 2 homolog 1, mitochondrial (A)	ko00250: Alanine, aspartate and glutamate metabolism; ko00260: Glycine, serine and threonine metabolism; ko00270: Cysteine and methionine metabolism; ko00280: Valine, leucine and isoleucine degradation; ko01100: Metabolic pathways; ko01110: Biosynthesis of secondary metabolites	hypothetical protein Bca52824_037775 [Brassica carinata]	AGT21_ARATH RecName: Full=Alanine--glyoxylate aminotransferase 2 homolog 1, mitochondrial; EC=2.6.1.44; AltName: Full=Beta-alanine-pyruvate aminotransferase 1; Flags: Precursor;	A0A078JEX0_BRANA SubName: Full=BnaC03g76360D protein {ECO:0000313|EMBL:CDY63451.1};	Alanine-glyoxylate aminotransferase AGT2	GO:0005739,mitochondrion; GO:0000325,plant-type vacuole; GO:0005886,plasma membrane; GO:0008453,alanine-glyoxylate transaminase activity; GO:0030170,pyridoxal phosphate binding; GO:0008270,zinc ion binding; GO:0009436,glyoxylate catabolic process; GO:0019481,L-alanine catabolic process, by transamination; GO:0009853,photorespiration; GO:0003674,molecular_function; GO:0003824,catalytic activity; G…	PF00202.24:Aminotransferase class-III	--	--	--
LOC106293195	0.5488	0.394	0.5853	125.992	117.731	129.108	14	10	14	2671	3027	2867	8.91557	3.16817e-233	3.80498e-231	up	NC_027752.1	38852187	38853654	-	LOC106293195	--	K13051 L-asparaginase / beta-aspartyl-peptidase [EC:3.5.1.1 3.4.19.5] | (RefSeq) probable isoaspartyl peptidase/L-asparaginase 2 (A)	ko00250: Alanine, aspartate and glutamate metabolism; ko00460: Cyanoamino acid metabolism; ko01100: Metabolic pathways; ko01110: Biosynthesis of secondary metabolites	hypothetical protein F2Q70_00023325 [Brassica cretica]	ASPGB_ARATH RecName: Full=Probable isoaspartyl peptidase/L-asparaginase 2; EC=3.4.19.5; AltName: Full=L-asparagine amidohydrolase 2; Contains: RecName: Full=Isoaspartyl peptidase/L-asparaginase 2 subunit alpha; Contains: RecName: Full=Isoaspartyl peptidase/L-asparaginase 2 subunit beta; Flags: Precursor;	A0A078GYD1_BRANA SubName: Full=(rape) hypothetical protein {ECO:0000313|EMBL:CAF1934068.1}; SubName: Full=BnaC05g37230D protein {ECO:0000313|EMBL:CDY30139.1};	Asparaginase	GO:0005737,cytoplasm; GO:0004067,asparaginase activity; GO:0008798,beta-aspartyl-peptidase activity; GO:0016540,protein autoprocessing; GO:0003674,molecular_function; GO:0003824,catalytic activity; GO:0016787,hydrolase activity; GO:0016810,hydrolase activity, acting on carbon-nitrogen (but not peptide) bonds; GO:0016811,hydrolase activity, acting on carbon-nitrogen (but not peptide) bonds, in lin…	PF01112.21:Asparaginase	--	--	--
LOC106341811	2.2246	1.1864	1.0894	88.6412	98.2915	82.3807	98	52	45	3245	4364	3159	6.8838	8.61215e-233	1.03019e-230	up	NC_027751.1	52996507	52999579	-	LOC106341811	--	K20556 cytochrome P450 family 76 subfamily C | (RefSeq) cytochrome P450 76C2-like isoform X1 (A)	--	PREDICTED: cytochrome P450 76C2-like isoform X2 [Brassica oleracea var. oleracea]	C76C2_ARATH RecName: Full=Cytochrome P450 76C2; EC=1.14.-.-; AltName: Full=Protein YELLOW-LEAF-SPECIFIC GENE 6;	A0A3P6CDK1_BRAOL SubName: Full=Uncharacterized protein {ECO:0000313|EMBL:VDD16453.1};	Cytochrome P450 CYP2 subfamily	GO:0016021,integral component of membrane; GO:0020037,heme binding; GO:0005506,iron ion binding; GO:0004497,monooxygenase activity; GO:0016705,oxidoreductase activity, acting on paired donors, with incorporation or reduction of molecular oxygen; GO:0003674,molecular_function; GO:0005488,binding; GO:0046906,tetrapyrrole binding; GO:0097159,organic cyclic compound binding; GO:1901363,heterocyclic c…	PF00067.25:Cytochrome P450	--	--	--
LOC106327415	510.364	475.725	473.31	26.4114	28.4512	25.8666	23369	21674	20322	1005	1313	1031	-3.19912	1.27473e-231	1.51876e-229	down	NC_027749.1	13464763	13467327	-	LOC106327415	--	--	--	PREDICTED: low-temperature-induced 65 kDa protein-like [Brassica oleracea var. oleracea]	LTI65_ARATH RecName: Full=Low-temperature-induced 65 kDa protein; AltName: Full=Desiccation-responsive protein 29B;	A0A0D3AMT6_BRAOL SubName: Full=Uncharacterized protein {ECO:0000313|EnsemblPlants:Bo2g047960.1};	--	GO:0009738,abscisic acid-activated signaling pathway; GO:0010150,leaf senescence; GO:0009737,response to abscisic acid; GO:0009409,response to cold; GO:0009651,response to salt stress; GO:0009414,response to water deprivation; GO:0007154,cell communication; GO:0007165,signal transduction; GO:0008150,biological_process; GO:0009719,response to endogenous stimulus; GO:0009725,response to hormone; GO…	--	--	--	--
LOC106300877	7.6107	6.0507	7.0261	73.1744	72.1691	67.1173	201	159	174	1606	1921	1543	4.33788	2.83413e-231	3.36327e-229	up	NC_027753.1	38933825	38935227	-	LOC106300877	--	K24028 salicylic acid 3-hydroxylase [EC:1.14.11.-] | (RefSeq) flavonol synthase/flavanone 3-hydroxylase-like (A)	--	PREDICTED: protein SRG1 [Brassica oleracea var. oleracea]	SRG1_ARATH RecName: Full=Protein SRG1; Short=AtSRG1; AltName: Full=Protein SENESCENCE-RELATED GENE 1;	A0A0D3D1L6_BRAOL RecName: Full=Fe2OG dioxygenase domain-containing protein {ECO:0000259|PROSITE:PS51471};	Iron/ascorbate family oxidoreductases	GO:0046872,metal ion binding; GO:0016682,oxidoreductase activity, acting on diphenols and related substances as donors, oxygen as acceptor; GO:0010150,leaf senescence; GO:0003674,molecular_function; GO:0005488,binding; GO:0043167,ion binding; GO:0043169,cation binding; GO:0003824,catalytic activity; GO:0016491,oxidoreductase activity; GO:0016679,oxidoreductase activity, acting on diphenols and re…	PF03171.23:2OG-Fe(II) oxygenase superfamily	--	--	--
LOC106339687	0.9895	0.8983	1.1234	54.6199	58.0529	61.935	31	28	33	1422	1833	1689	6.84125	3.47612e-231	4.10882e-229	up	NC_027751.1	10853641	10855137	-	LOC106339687	--	K20716 mitogen-activated protein kinase kinase kinase 17/18 | (RefSeq) mitogen-activated protein kinase kinase kinase 3 (A)	ko04016: MAPK signaling pathway - plant	PREDICTED: mitogen-activated protein kinase kinase kinase 3 [Brassica oleracea var. oleracea]	M3K17_ARATH RecName: Full=Mitogen-activated protein kinase kinase kinase 17 {ECO:0000303|PubMed:25720833}; EC=2.7.11.25 {ECO:0000250|UniProtKB:Q9ZVP5, ECO:0000255|PROSITE-ProRule:PRU00159};	A0A0D3BST7_BRAOL RecName: Full=Protein kinase domain-containing protein {ECO:0000259|PROSITE:PS50011};	MEKK and related serine/threonine protein kinases	GO:0005634,nucleus; GO:0005524,ATP binding; GO:0004709,MAP kinase kinase kinase activity; GO:0004672,protein kinase activity; GO:0019901,protein kinase binding; GO:0106310,protein serine kinase activity; GO:0004674,protein serine/threonine kinase activity; GO:0009738,abscisic acid-activated signaling pathway; GO:0006468,protein phosphorylation; GO:0009737,response to abscisic acid; GO:0006970,res…	PF00069.28:Protein kinase domain	--	--	--
LOC106328733	8.9988	7.747	6.621	93.5961	109.669	89.9948	258	221	178	2230	3169	2246	4.62675	6.08726e-231	7.16691e-229	up	NC_027750.1	29612919	29615363	+	LOC106328733	--	K17893 ubiquinol oxidase [EC:1.10.3.11] | (RefSeq) ubiquinol oxidase 1a, mitochondrial-like (A)	--	PREDICTED: ubiquinol oxidase 1a, mitochondrial-like [Brassica oleracea var. oleracea]	AOX1A_ARATH RecName: Full=Ubiquinol oxidase 1a, mitochondrial; EC=1.10.3.11 {ECO:0000269|PubMed:9554960}; AltName: Full=Alternative oxidase 1a; Flags: Precursor;	A0A0D3BCR2_BRAOL RecName: Full=Ubiquinol oxidase {ECO:0000256|RuleBase:RU003779}; EC=1.10.3.11 {ECO:0000256|RuleBase:RU003779};	--	GO:0009507,chloroplast; GO:0016021,integral component of membrane; GO:0005743,mitochondrial inner membrane; GO:0005739,mitochondrion; GO:0070469,respirasome; GO:0009916,alternative oxidase activity; GO:0046872,metal ion binding; GO:0106292,superoxide-generating NADPH oxidase activity; GO:0102721,ubiquinol:oxygen oxidoreductase activity; GO:0010230,alternative respiration; GO:0045333,cellular resp…	PF01786.20:Alternative oxidase	--	--	--
LOC106311978	23.5782	25.3274	24.8101	207.236	225.893	226.402	901	963	889	6581	8700	7531	4.13901	7.10679e-231	8.33446e-229	up	NC_027755.1	31772713	31775930	-	LOC106311978	--	K01647 citrate synthase [EC:2.3.3.1] | (RefSeq) citrate synthase 2, peroxisomal (A)	ko00020: Citrate cycle (TCA cycle); ko00630: Glyoxylate and dicarboxylate metabolism; ko01100: Metabolic pathways; ko01110: Biosynthesis of secondary metabolites; ko01200: Carbon metabolism; ko01210: 2-Oxocarboxylic acid metabolism; ko01230: Biosynthesis of amino acids	PREDICTED: citrate synthase 2, peroxisomal [Brassica oleracea var. oleracea]	CISY2_ARATH RecName: Full=Citrate synthase 2, peroxisomal; EC=2.3.3.16; Flags: Precursor;	A0A816UM00_BRANA RecName: Full=Citrate synthase {ECO:0000256|RuleBase:RU000441};	Citrate synthase	GO:0005829,cytosol; GO:0005759,mitochondrial matrix; GO:0005777,peroxisome; GO:0009506,plasmodesma; GO:0099503,secretory vesicle; GO:0004108,citrate (Si)-synthase activity; GO:0005975,carbohydrate metabolic process; GO:0006635,fatty acid beta-oxidation; GO:0006099,tricarboxylic acid cycle; GO:0003674,molecular_function; GO:0003824,catalytic activity; GO:0016740,transferase activity; GO:0016746,ac…	PF00285.24:Citrate synthase, C-terminal domain	--	--	--
LOC106332002	2.6529	3.566	3.006	69.3121	73.1077	74.9703	80	107	85	1737	2222	1968	5.53614	1.07111e-230	1.25124e-228	up	NC_027750.1	2456626	2458066	+	LOC106332002	--	K26222 UDP-galactose transporter | (RefSeq) UDP-galactose transporter 1 (A)	--	PREDICTED: probable sugar phosphate/phosphate translocator At5g25400 [Brassica oleracea var. oleracea]	PT525_ARATH RecName: Full=Probable sugar phosphate/phosphate translocator At5g25400;	A0A0D3B0L1_BRAOL RecName: Full=TPT domain-containing protein {ECO:0000259|Pfam:PF03151};	Glucose-6-phosphate/phosphate and phosphoenolpyruvate/phosphate antiporter	GO:0005794,Golgi apparatus; GO:0016021,integral component of membrane; GO:0015297,antiporter activity; GO:0008643,carbohydrate transport; GO:0015780,nucleotide-sugar transmembrane transport; GO:0003674,molecular_function; GO:0005215,transporter activity; GO:0015291,secondary active transmembrane transporter activity; GO:0022804,active transmembrane transporter activity; GO:0022857,transmembrane t…	PF03151.19:Triose-phosphate Transporter family	--	--	--
LOC106339322	23.4747	23.5212	24.3523	134.717	130.121	120.384	1321	1317	1285	6300	7380	5897	3.40682	3.19803e-230	3.72129e-228	up	NC_027751.1	48995208	48998837	-	LOC106339322	--	--	--	hypothetical protein HID58_016104 [Brassica napus]	BLH1_ARATH RecName: Full=BEL1-like homeodomain protein 1; Short=BEL1-like protein 1; AltName: Full=Protein EMBRYO SAC DEVELOPMENT ARREST 29;	A0A0D3C4G6_BRAOL RecName: Full=Homeobox domain-containing protein {ECO:0000259|PROSITE:PS50071};	Transcription factor MEIS1 and related HOX domain proteins	GO:0005737,cytoplasm; GO:0005634,nucleus; GO:0003677,DNA binding; GO:0003700,DNA-binding transcription factor activity; GO:0000981,DNA-binding transcription factor activity, RNA polymerase II-specific; GO:0046982,protein heterodimerization activity; GO:0042803,protein homodimerization activity; GO:0000978,RNA polymerase II cis-regulatory region sequence-specific DNA binding; GO:0010197,polar nucl…	PF07526.14:Associated with HOX	HB-BELL	TF	HB->HB-BELL
LOC106343202	52.4522	56.8331	53.574	463.36	442.063	478.542	1562	1684	1496	11467	13268	12405	4.06557	2.20885e-229	2.56029e-227	up	NC_027752.1	43316761	43318782	-	LOC106343202	--	K09562 hsp70-interacting protein | (RefSeq) hsp70 nucleotide exchange factor fes1-like (A)	ko04141: Protein processing in endoplasmic reticulum	hypothetical protein HID58_068655, partial [Brassica napus]	--	A0A0D3CLQ2_BRAOL RecName: Full=TOG domain-containing protein {ECO:0000259|SMART:SM01349};	Armadillo/beta-catenin-like repeat-containing protein	--	PF08609.13:Nucleotide exchange factor Fes1	--	--	--
LOC106337410	16.8131	14.8521	12.8815	138.161	155.931	142.725	380	334	273	2595	3552	2808	4.2734	7.63527e-229	8.81594e-227	up	NC_027751.1	29526236	29528378	-	LOC106337410	--	K03264 translation initiation factor 6 | (RefSeq) eukaryotic translation initiation factor 6-2 (A)	ko03008: Ribosome biogenesis in eukaryotes	unnamed protein product [Eruca vesicaria subsp. sativa]	IF62_ARATH RecName: Full=Eukaryotic translation initiation factor 6-2 {ECO:0000255|HAMAP-Rule:MF_03132}; Short=AteIF-6;2;	A0A0D3BXP0_BRAOL RecName: Full=Eukaryotic translation initiation factor 6 {ECO:0000256|HAMAP-Rule:MF_03132}; Short=eIF-6 {ECO:0000256|HAMAP-Rule:MF_03132};	Translation initiation factor 6 (eIF-6)	GO:0005829,cytosol; GO:0005730,nucleolus; GO:0005634,nucleus; GO:0030687,preribosome, large subunit precursor; GO:0043023,ribosomal large subunit binding; GO:0043022,ribosome binding; GO:0003743,translation initiation factor activity; GO:1902626,assembly of large subunit precursor of preribosome; GO:0071215,cellular response to abscisic acid stimulus; GO:0009793,embryo development ending in seed …	PF01912.21:eIF-6 family	--	--	--
LOC106318383	34.7857	29.6704	32.1671	245.48	255.086	260.17	760	645	659	4457	5617	4948	3.95752	9.04047e-229	1.03983e-226	up	NC_027756.1	41069752	41071056	-	LOC106318383	--	K10268 F-box and leucine-rich repeat protein 2/20 | (RefSeq) F-box/LRR-repeat protein 2-like (A)	--	PREDICTED: F-box protein SKIP1 [Brassica oleracea var. oleracea]	SKIP1_ARATH RecName: Full=F-box protein SKIP1; AltName: Full=SKP1-interacting partner 1;	A0A078IMX3_BRANA SubName: Full=(rape) hypothetical protein {ECO:0000313|EMBL:CAF2332274.1}; SubName: Full=BnaA10g11760D protein {ECO:0000313|EMBL:CDY51272.1};	Leucine rich repeat proteins, some proteins contain F-box	GO:0005634,nucleus; GO:0019005,SCF ubiquitin ligase complex; GO:0016567,protein ubiquitination; GO:0031146,SCF-dependent proteasomal ubiquitin-dependent protein catabolic process; GO:0006807,nitrogen compound metabolic process; GO:0008150,biological_process; GO:0008152,metabolic process; GO:0019538,protein metabolic process; GO:0032446,protein modification by small protein conjugation; GO:0036211…	PF13516.9:Leucine Rich repeat	--	--	--
LOC106306540	0.8474	1.6759	1.3702	73.8167	75.701	75.5269	31	61	47	2244	2791	2405	6.82784	9.78415e-229	1.12105e-226	up	NC_027754.1	41871626	41873373	+	LOC106306540	--	K22395 cinnamyl-alcohol dehydrogenase [EC:1.1.1.195] | (RefSeq) reticuline oxidase-like protein (A)	ko00940: Phenylpropanoid biosynthesis; ko01100: Metabolic pathways; ko01110: Biosynthesis of secondary metabolites	PREDICTED: reticuline oxidase-like protein [Brassica oleracea var. oleracea]	RETOL_ARATH RecName: Full=Berberine bridge enzyme-like 19 {ECO:0000303|PubMed:26037923}; Short=AtBBE-like 19 {ECO:0000303|PubMed:26037923}; Short=AtBBE-like 20 {ECO:0000303|PubMed:26037923}; EC=1.1.1.- {ECO:0000250|UniProtKB:O64743}; AltName: Full=Reticuline oxidase-like protein; EC=1.21.-.-; Flags: Precursor;	A0A0D3DF69_BRAOL RecName: Full=FAD-binding PCMH-type domain-containing protein {ECO:0000259|PROSITE:PS51387};	--	GO:0048046,apoplast; GO:0005829,cytosol; GO:0005739,mitochondrion; GO:0009505,plant-type cell wall; GO:0005886,plasma membrane; GO:0009506,plasmodesma; GO:0005773,vacuole; GO:0071949,FAD binding; GO:0016899,oxidoreductase activity, acting on the CH-OH group of donors, oxygen as acceptor; GO:0050832,defense response to fungus; GO:0006979,response to oxidative stress; GO:0000166,nucleotide binding;…	PF01565.26:FAD binding domain	--	--	--
LOC106303829	0.4483	0.5257	0.8367	80.8337	80.403	78.3715	12	14	21	1798	2169	1826	8.03432	1.28532e-228	1.46708e-226	up	NC_027754.1	33817882	33819355	+	LOC106303829	--	--	--	PREDICTED: NAC domain-containing protein 59 [Brassica oleracea var. oleracea]	NAC59_ARATH RecName: Full=NAC domain-containing protein 59 {ECO:0000303|PubMed:15029955}; Short=ANAC059 {ECO:0000303|PubMed:15029955}; Short=AtNAC3 {ECO:0000303|PubMed:16359384}; AltName: Full=Protein ORE1 SISTER1 {ECO:0000303|PubMed:21303842};	A0A0D3DBG7_BRAOL RecName: Full=NAC domain-containing protein {ECO:0000259|PROSITE:PS51005};	--	GO:0005634,nucleus; GO:0003700,DNA-binding transcription factor activity; GO:0043565,sequence-specific DNA binding; GO:0000976,transcription cis-regulatory region binding; GO:0010150,leaf senescence; GO:0051091,positive regulation of DNA-binding transcription factor activity; GO:1900057,positive regulation of leaf senescence; GO:0042542,response to hydrogen peroxide; GO:0009611,response to woundi…	PF02365.18:No apical meristem (NAM) protein	NAC	TF	NAC
LOC106327911	10.7544	8.9262	8.8968	102.06	128.495	105.844	379	313	294	2989	4564	3247	4.53503	1.90293e-228	2.16376e-226	up	NC_027749.1	11724964	11728426	-	LOC106327911	--	K00815 tyrosine aminotransferase [EC:2.6.1.5] | (RefSeq) probable aminotransferase TAT2 (A)	ko00130: Ubiquinone and other terpenoid-quinone biosynthesis; ko00270: Cysteine and methionine metabolism; ko00350: Tyrosine metabolism; ko00360: Phenylalanine metabolism; ko00400: Phenylalanine, tyrosine and tryptophan biosynthesis; ko00950: Isoquinoline alkaloid biosynthesis; ko00960: Tropane, piperidine and pyridine alkaloid biosynthesis; ko01100: Metabolic pathways; ko01110: Biosynthesis of s…	PREDICTED: probable aminotransferase TAT2 [Brassica oleracea var. oleracea]	TAT2_ARATH RecName: Full=Probable aminotransferase TAT2; EC=2.6.1.-; AltName: Full=Tyrosine aminotransferase 2;	A0A3P6DEB2_BRAOL RecName: Full=Aminotran_1_2 domain-containing protein {ECO:0000259|Pfam:PF00155};	Tyrosine aminotransferase	GO:0005829,cytosol; GO:0004838,L-tyrosine:2-oxoglutarate aminotransferase activity; GO:0030170,pyridoxal phosphate binding; GO:0006572,tyrosine catabolic process; GO:0010189,vitamin E biosynthetic process; GO:0003674,molecular_function; GO:0003824,catalytic activity; GO:0008483,transaminase activity; GO:0016740,transferase activity; GO:0016769,transferase activity, transferring nitrogenous groups…	PF00155.24:Aminotransferase class I and II	--	--	--
LOC106301455	5.359	5.6945	6.6081	84.0679	88.3703	88.8186	192	203	222	2503	3191	2770	4.86363	7.82946e-228	8.86894e-226	up	NC_027754.1	42906523	42909470	+	LOC106301455	--	K01184 polygalacturonase [EC:3.2.1.15] | (RefSeq) probable polygalacturonase At3g15720 isoform X1 (A)	ko00040: Pentose and glucuronate interconversions; ko01100: Metabolic pathways	PREDICTED: probable polygalacturonase [Brassica oleracea var. oleracea]	PGLR_VITVI RecName: Full=Probable polygalacturonase; Short=PG {ECO:0000250|UniProtKB:Q7M1E7}; EC=3.2.1.15; AltName: Full=Pectinase {ECO:0000250|UniProtKB:Q7M1E7};	A0A0D3DFN3_BRAOL SubName: Full=Uncharacterized protein {ECO:0000313|EnsemblPlants:Bo7g108820.1};	--	GO:0016021,integral component of membrane; GO:0004650,polygalacturonase activity; GO:0005975,carbohydrate metabolic process; GO:0003674,molecular_function; GO:0003824,catalytic activity; GO:0004553,hydrolase activity, hydrolyzing O-glycosyl compounds; GO:0016787,hydrolase activity; GO:0016798,hydrolase activity, acting on glycosyl bonds; GO:0008150,biological_process; GO:0008152,metabolic process…	PF00295.20:Glycosyl hydrolases family 28	--	--	--
LOC106342963	25.6584	27.6962	28.2517	215.287	212.293	212.343	770	827	795	5369	6421	5547	3.9468	1.1679e-227	1.31797e-225	up	NC_027751.1	35582830	35585589	-	LOC106342963	--	K01915 glutamine synthetase [EC:6.3.1.2] | (RefSeq) glutamine synthetase cytosolic isozyme 1-1 (A)	ko00220: Arginine biosynthesis; ko00250: Alanine, aspartate and glutamate metabolism; ko00630: Glyoxylate and dicarboxylate metabolism; ko00910: Nitrogen metabolism; ko01100: Metabolic pathways; ko01230: Biosynthesis of amino acids	unnamed protein product, partial [Brassica oleracea]	GLN11_ARATH RecName: Full=Glutamine synthetase cytosolic isozyme 1-1; EC=6.3.1.2 {ECO:0000269|PubMed:14757761}; AltName: Full=Glutamate--ammonia ligase GLN1;1 {ECO:0000303|PubMed:14757761}; Short=GLN1;1 {ECO:0000303|PubMed:14757761};	A0A0D3BZG9_BRAOL RecName: Full=Glutamine synthetase {ECO:0000256|ARBA:ARBA00012937, ECO:0000256|RuleBase:RU004356}; EC=6.3.1.2 {ECO:0000256|ARBA:ARBA00012937, ECO:0000256|RuleBase:RU004356};	Glutamine synthetase	GO:0005737,cytoplasm; GO:0005829,cytosol; GO:0022626,cytosolic ribosome; GO:0009505,plant-type cell wall; GO:0005886,plasma membrane; GO:0009506,plasmodesma; GO:0009536,plastid; GO:0005524,ATP binding; GO:0005507,copper ion binding; GO:0004356,glutamate-ammonia ligase activity; GO:0006542,glutamine biosynthetic process; GO:0010150,leaf senescence; GO:0042128,nitrate assimilation; GO:0000166,nucle…	PF00120.27:Glutamine synthetase, catalytic domain	--	--	--
LOC106301442	10.0965	7.6323	8.4701	122.019	138.91	99.9148	464	349	365	4660	6434	3997	4.75698	1.5858e-227	1.78283e-225	up	NC_027754.1	44255157	44257854	+	LOC106301442	--	K14487 auxin responsive GH3 gene family | (RefSeq) indole-3-acetic acid-amido synthetase GH3.5 (A)	ko04075: Plant hormone signal transduction	PREDICTED: indole-3-acetic acid-amido synthetase GH3.5 [Brassica oleracea var. oleracea]	GH35_ARATH RecName: Full=Indole-3-acetic acid-amido synthetase GH3.5; EC=6.3.2.-; AltName: Full=Auxin-responsive GH3-like protein 5; Short=AtGH3-5;	A0A0D3DGD3_BRAOL SubName: Full=Uncharacterized protein {ECO:0000313|EnsemblPlants:Bo7g111320.1};	--	GO:0005737,cytoplasm; GO:0016881,acid-amino acid ligase activity; GO:0010279,indole-3-acetic acid amido synthetase activity; GO:0010252,auxin homeostasis; GO:0010120,camalexin biosynthetic process; GO:1901183,positive regulation of camalexin biosynthetic process; GO:0009733,response to auxin; GO:0003674,molecular_function; GO:0003824,catalytic activity; GO:0016874,ligase activity; GO:0016879,liga…	PF03321.16:GH3 auxin-responsive promoter	--	--	--
LOC106328234	476.62	488.344	490.868	19.3903	18.0878	17.9569	12837	13087	12397	434	491	421	-3.74071	4.40939e-227	4.93869e-225	down	NC_027750.1	52291671	52293408	+	LOC106328234	--	K01206 alpha-L-fucosidase [EC:3.2.1.51] | (RefSeq) alpha-L-fucosidase 3 (A)	ko00511: Other glycan degradation	unnamed protein product, partial [Brassica oleracea]	GDL15_ARATH RecName: Full=GDSL esterase/lipase At1g29670; EC=3.1.1.-; AltName: Full=Extracellular lipase At1g29670; Flags: Precursor;	A0A3P6AVI9_BRAOL SubName: Full=Uncharacterized protein {ECO:0000313|EMBL:VDC98076.1}; Flags: Fragment;	--	GO:0048046,apoplast; GO:0009534,chloroplast thylakoid; GO:0005634,nucleus; GO:0016788,hydrolase activity, acting on ester bonds; GO:0016042,lipid catabolic process; GO:0003674,molecular_function; GO:0003824,catalytic activity; GO:0016787,hydrolase activity; GO:0006629,lipid metabolic process; GO:0008150,biological_process; GO:0008152,metabolic process; GO:0009056,catabolic process; GO:0044238,pri…	PF00657.25:GDSL-like Lipase/Acylhydrolase	--	--	--
LOC106342622	204.068	204.015	220.033	1968.07	2001.35	2188.85	7418	7379	7500	59452	73323	69261	4.2726	8.12469e-227	9.066e-225	up	NC_027751.1	10157770	10161065	+	LOC106342622	--	K07513 acetyl-CoA acyltransferase 1 [EC:2.3.1.16] | (RefSeq) 3-ketoacyl-CoA thiolase 2, peroxisomal (A)	ko00071: Fatty acid degradation; ko00280: Valine, leucine and isoleucine degradation; ko00592: alpha-Linolenic acid metabolism; ko01040: Biosynthesis of unsaturated fatty acids; ko01100: Metabolic pathways; ko01110: Biosynthesis of secondary metabolites; ko01212: Fatty acid metabolism; ko04146: Peroxisome	PREDICTED: 3-ketoacyl-CoA thiolase 2, peroxisomal [Brassica oleracea var. oleracea]	THIK2_ARATH RecName: Full=3-ketoacyl-CoA thiolase 2, peroxisomal; EC=2.3.1.16; AltName: Full=Acetyl-CoA acyltransferase 2; AltName: Full=Beta-ketothiolase 2; AltName: Full=Peroxisomal 3-oxoacyl-CoA thiolase 2; AltName: Full=Peroxisome defective protein 1; Flags: Precursor;	A0A3P5Z8W0_BRACM SubName: Full=(field mustard) hypothetical protein {ECO:0000313|EMBL:CAG7874756.1};	3-oxoacyl CoA thiolase	GO:0005783,endoplasmic reticulum; GO:0009514,glyoxysome; GO:0005739,mitochondrion; GO:0005730,nucleolus; GO:0005777,peroxisome; GO:0000325,plant-type vacuole; GO:0003988,acetyl-CoA C-acyltransferase activity; GO:0006635,fatty acid beta-oxidation; GO:0006633,fatty acid biosynthetic process; GO:0010111,glyoxysome organization; GO:0009695,jasmonic acid biosynthetic process; GO:0031408,oxylipin biosy…	PF00108.26:Thiolase, N-terminal domain	--	--	--
LOC106306620	15.8585	14.9924	17.0237	167.05	163.191	176.615	455	428	458	3983	4719	4411	4.38351	2.5723e-226	2.85965e-224	up	NC_027754.1	44294764	44296365	-	LOC106306620	--	--	--	PREDICTED: NAC domain-containing protein 72 [Brassica oleracea var. oleracea]	NAC72_ARATH RecName: Full=NAC domain-containing protein 72 {ECO:0000303|PubMed:15029955}; Short=ANAC072 {ECO:0000303|PubMed:15029955}; AltName: Full=Protein RESPONSIVE TO DESICCATION 26 {ECO:0000303|PubMed:15319476};	A0A0D3DGE0_BRAOL RecName: Full=NAC domain-containing protein {ECO:0000259|PROSITE:PS51005};	--	GO:0005634,nucleus; GO:1990841,promoter-specific chromatin binding; GO:0043565,sequence-specific DNA binding; GO:1900055,regulation of leaf senescence; GO:0006355,regulation of DNA-templated transcription; GO:0003674,molecular_function; GO:0003682,chromatin binding; GO:0005488,binding; GO:0003676,nucleic acid binding; GO:0003677,DNA binding; GO:0097159,organic cyclic compound binding; GO:1901363,…	PF02365.18:No apical meristem (NAM) protein	NAC	TF	NAC
LOC106296764	0	0.2344	0.1866	582.199	572.611	543.384	0	8	6	16595	19795	16224	12.9657	9.19787e-226	1.01875e-223	up	NC_027748.1	10817211	10819869	-	LOC106296764	--	K01179 endoglucanase [EC:3.2.1.4] | (RefSeq) endoglucanase 20-like (A)	ko00500: Starch and sucrose metabolism; ko01100: Metabolic pathways	PREDICTED: endoglucanase 20 isoform X1 [Brassica oleracea var. oleracea]	GUN20_ARATH RecName: Full=Endoglucanase 20; EC=3.2.1.4; AltName: Full=Endo-1,4-beta glucanase 20; Flags: Precursor;	A0A078F8V2_BRANA RecName: Full=Endoglucanase {ECO:0000256|RuleBase:RU361166}; EC=3.2.1.4 {ECO:0000256|RuleBase:RU361166};	--	GO:0005576,extracellular region; GO:0008810,cellulase activity; GO:0071555,cell wall organization; GO:0030245,cellulose catabolic process; GO:0003674,molecular_function; GO:0003824,catalytic activity; GO:0004553,hydrolase activity, hydrolyzing O-glycosyl compounds; GO:0016787,hydrolase activity; GO:0016798,hydrolase activity, acting on glycosyl bonds; GO:0008150,biological_process; GO:0009987,cel…	PF00759.22:Glycosyl hydrolase family 9	--	--	--
LOC106342572	1.8183	2.1007	2.2834	30.7543	32.2371	29.8679	107	123	126	1504	1912	1530	4.87943	2.02113e-225	2.23033e-223	up	NC_027751.1	31571619	31575180	+	LOC106342572	--	K26731 K+:H+ antiporter | (RefSeq) cation/H(+) antiporter 20 (A)	--	PREDICTED: cation/H(+) antiporter 20 [Brassica oleracea var. oleracea]	CHX20_ARATH RecName: Full=Cation/H(+) antiporter 20; AltName: Full=Protein CATION/H+ EXCHANGER 20; Short=AtCHX20;	A0A0D3BYA5_BRAOL RecName: Full=Na_H_Exchanger domain-containing protein {ECO:0000259|Pfam:PF00999};	Predicted K+/H+-antiporter	GO:0012505,endomembrane system; GO:0005783,endoplasmic reticulum; GO:0016021,integral component of membrane; GO:0015299,solute:proton antiporter activity; GO:0030007,cellular potassium ion homeostasis; GO:0006813,potassium ion transport; GO:0006623,protein targeting to vacuole; GO:0006885,regulation of pH; GO:0030104,water homeostasis; GO:0003674,molecular_function; GO:0005215,transporter activit…	PF00999.24:Sodium/hydrogen exchanger family	--	--	--
LOC106342717	34.5507	33.1115	32.2196	141.368	143.827	134.141	1744	1663	1525	5930	7317	5894	3.04649	2.43743e-225	2.67983e-223	up	NC_027751.1	5753048	5756782	+	LOC106342717	--	--	--	PREDICTED: target of Myb protein 1 [Brassica oleracea var. oleracea]	TOL6_ARATH RecName: Full=TOM1-like protein 6 {ECO:0000305};	A0A0D3BQW6_BRAOL SubName: Full=Uncharacterized protein {ECO:0000313|EnsemblPlants:Bo4g027440.1};	Cytosolic sorting protein GGA2/TOM1	GO:0005737,cytoplasm; GO:0005769,early endosome; GO:0031901,early endosome membrane; GO:0005771,multivesicular body; GO:0035091,phosphatidylinositol binding; GO:0043130,ubiquitin binding; GO:0043328,protein transport to vacuole involved in ubiquitin-dependent protein catabolic process via the multivesicular body sorting pathway; GO:0003674,molecular_function; GO:0005488,binding; GO:0005543,phosph…	PF00790.22:VHS domain	--	--	--
LOC106340928	4.1058	7.5505	7.2667	1020.61	1069.05	1524.4	47	86	78	9709	12334	15190	8.56041	3.04879e-225	3.33971e-223	up	NC_027751.1	1848024	1848570	+	LOC106340928	--	--	--	PREDICTED: uncharacterized protein LOC106340928 [Brassica oleracea var. oleracea]	--	A0A078GFC2_BRANA SubName: Full=(rape) hypothetical protein {ECO:0000313|EMBL:CAF1801459.1}; SubName: Full=BnaC04g02100D protein {ECO:0000313|EMBL:CDY23827.1};	--	--	--	--	--	--
LOC106342878	44.0013	40.5958	39.8181	184.724	196.893	178.624	1512	1388	1283	5275	6819	5343	3.14799	8.74434e-225	9.54378e-223	up	NC_027751.1	32835444	32838552	+	LOC106342878	--	K00232 acyl-CoA oxidase [EC:1.3.3.6] | (RefSeq) acyl-coenzyme A oxidase 4, peroxisomal (A)	ko00071: Fatty acid degradation; ko00410: beta-Alanine metabolism; ko00592: alpha-Linolenic acid metabolism; ko00640: Propanoate metabolism; ko01040: Biosynthesis of unsaturated fatty acids; ko01100: Metabolic pathways; ko01110: Biosynthesis of secondary metabolites; ko01200: Carbon metabolism; ko01212: Fatty acid metabolism; ko04146: Peroxisome	PREDICTED: acyl-coenzyme A oxidase 4, peroxisomal [Brassica oleracea var. oleracea]	ACOX4_ARATH RecName: Full=Acyl-coenzyme A oxidase 4, peroxisomal {ECO:0000305}; Short=AOX 4 {ECO:0000305}; EC=1.3.3.6 {ECO:0000269|PubMed:10212254}; AltName: Full=G6p {ECO:0000312|EMBL:AAB18129.1}; AltName: Full=Short-chain acyl-CoA oxidase {ECO:0000303|PubMed:10212254}; Short=AtCX4 {ECO:0000303|PubMed:12682048}; Short=AtG6 {ECO:0000312|EMBL:AAB18129.1}; Short=SAOX {ECO:0000305};	A0A3P6C5K6_BRAOL SubName: Full=Uncharacterized protein {ECO:0000313|EMBL:VDD10526.1};	Glutaryl-CoA dehydrogenase	GO:0005829,cytosol; GO:0009514,glyoxysome; GO:0005777,peroxisome; GO:0003995,acyl-CoA dehydrogenase activity; GO:0003997,acyl-CoA oxidase activity; GO:0050660,flavin adenine dinucleotide binding; GO:1901149,salicylic acid binding; GO:0009793,embryo development ending in seed dormancy; GO:0006635,fatty acid beta-oxidation; GO:0046459,short-chain fatty acid metabolic process; GO:0003674,molecular_f…	PF02771.19:Acyl-CoA dehydrogenase, N-terminal domain	--	--	--
LOC106316742	3.6857	3.0341	2.785	46.5355	52.7958	39.1069	199	163	141	2088	2873	1838	4.83815	1.03686e-224	1.12754e-222	up	NC_027748.1	34190178	34193204	-	LOC106316742	--	K24193 MFS transporter, SP family, sugar:H+ symporter | (RefSeq) sugar transport protein 4 (A)	--	PREDICTED: sugar transport protein 4-like isoform X2 [Brassica oleracea var. oleracea]	STP4_ARATH RecName: Full=Sugar transport protein 4; AltName: Full=Hexose transporter 4;	A0A3P6F2V4_BRAOL RecName: Full=MFS domain-containing protein {ECO:0000259|PROSITE:PS50850};	Predicted transporter (major facilitator superfamily)	GO:0005887,integral component of plasma membrane; GO:0005886,plasma membrane; GO:0015145,monosaccharide transmembrane transporter activity; GO:0008506,sucrose:proton symporter activity; GO:0015770,sucrose transport; GO:0003674,molecular_function; GO:0005215,transporter activity; GO:0015144,carbohydrate transmembrane transporter activity; GO:0022857,transmembrane transporter activity; GO:0051119,s…	PF00083.27:Sugar (and other) transporter	--	--	--
LOC106336062	28.3994	24.1117	24.3799	232.485	230.216	254.378	1005	849	809	6837	8211	7836	4.20477	2.74054e-224	2.96942e-222	up	NC_027750.1	44923576	44925345	-	LOC106336062	--	K20523 SH3 domain-containing YSC84-like protein 1 | (RefSeq) uncharacterized protein LOC106336062 isoform X1 (A)	--	PREDICTED: uncharacterized protein LOC106336062 isoform X1 [Brassica oleracea var. oleracea]	FREE1_ARATH RecName: Full=Protein FREE1 {ECO:0000303|PubMed:25438943}; AltName: Full=FYVE domain protein required for endosomal sorting 1 {ECO:0000303|PubMed:24843126}; AltName: Full=FYVE domain-containing protein 1 {ECO:0000303|PubMed:24843126};	A0A3N6U8S6_BRACR RecName: Full=FYVE-type domain-containing protein {ECO:0000259|PROSITE:PS50178}; Flags: Fragment;	Uncharacterized conserved protein	GO:0000813,ESCRT I complex; GO:0031902,late endosome membrane; GO:0005771,multivesicular body; GO:0005634,nucleus; GO:0046872,metal ion binding; GO:0003729,mRNA binding; GO:0043130,ubiquitin binding; GO:0009738,abscisic acid-activated signaling pathway; GO:0070676,intralumenal vesicle formation; GO:0055072,iron ion homeostasis; GO:0036258,multivesicular body assembly; GO:0009788,negative regulati…	PF04366.15:Las17-binding protein actin regulator	--	--	--
LOC106329043	447.114	401.381	411.229	0.758	1.875	1.9125	9937	8876	8570	14	42	37	-7.11778	3.52763e-224	3.80844e-222	down	NC_027750.1	3446777	3448225	+	LOC106329043	--	--	--	unnamed protein product [Brassica napus]	GASAE_ARATH RecName: Full=Gibberellin-regulated protein 14; AltName: Full=GAST1 protein homolog 14; Flags: Precursor;	A0A816I0A5_BRANA SubName: Full=(rape) hypothetical protein {ECO:0000313|EMBL:CAF1697465.1};	--	GO:0005576,extracellular region; GO:0005886,plasma membrane; GO:0009536,plastid; GO:0009740,gibberellic acid mediated signaling pathway; GO:2000377,regulation of reactive oxygen species metabolic process; GO:0009737,response to abscisic acid; GO:0009739,response to gibberellin; GO:0009651,response to salt stress; GO:0007154,cell communication; GO:0007165,signal transduction; GO:0008150,biological…	PF02704.17:Gibberellin regulated protein	--	--	--
LOC106341919	10.4275	9.4153	9.7789	75.6253	78.8768	82.0849	630	566	554	3797	4803	4317	3.97837	5.83167e-224	6.27324e-222	up	NC_027751.1	5108672	5111558	+	LOC106341919	--	K05681 ATP-binding cassette, subfamily G (WHITE), member 2 | (RefSeq) ABC transporter G family member 1 (A)	ko02010: ABC transporters	PREDICTED: ABC transporter G family member 1 [Brassica oleracea var. oleracea]	AB1G_ARATH RecName: Full=ABC transporter G family member 1; Short=ABC transporter ABCG.1; Short=AtABCG1; AltName: Full=White-brown complex homolog protein 1; Short=AtWBC1;	A0A0D3BQM6_BRAOL RecName: Full=ABC transporter domain-containing protein {ECO:0000259|PROSITE:PS50893};	Transporter, ABC superfamily (Breast cancer resistance protein)	GO:0016021,integral component of membrane; GO:0016020,membrane; GO:0005524,ATP binding; GO:0042626,ATPase-coupled transmembrane transporter activity; GO:0010208,pollen wall assembly; GO:0009624,response to nematode; GO:0055085,transmembrane transport; GO:0000166,nucleotide binding; GO:0003674,molecular_function; GO:0005488,binding; GO:0017076,purine nucleotide binding; GO:0030554,adenyl nucleotid…	PF01061.27:ABC-2 type transporter	--	--	--
LOC106296223	4.0293	3.8597	4.3641	163.335	193.206	222.977	64	61	65	2156	3093	3083	6.54906	9.74493e-224	1.04452e-221	up	NC_027753.1	7704336	7705439	-	LOC106296223	--	--	--	PREDICTED: 60S ribosomal protein L18a-like protein [Brassica oleracea var. oleracea]	R18AL_ARATH RecName: Full=60S ribosomal protein L18a-like protein;	A0A0D3CQQ7_BRAOL RecName: Full=Lactamase_B domain-containing protein {ECO:0000259|SMART:SM00849};	--	GO:0005840,ribosome; GO:0005575,cellular_component; GO:0005622,intracellular anatomical structure; GO:0043226,organelle; GO:0043228,non-membrane-bounded organelle; GO:0043229,intracellular organelle; GO:0043232,intracellular non-membrane-bounded organelle; GO:0110165,cellular anatomical entity	PF18761.4:Heliorhodopsin	--	--	--
LOC106301565	42.7365	33.7076	33.9637	300.734	329.677	261.599	1617	1269	1205	9456	12572	8616	3.99053	4.89307e-223	5.22597e-221	up	NC_027754.1	42449458	42451265	+	LOC106301565	--	K05280 flavonoid 3'-monooxygenase [EC:1.14.14.82] | (RefSeq) flavonoid 3'-monooxygenase (A)	ko00941: Flavonoid biosynthesis; ko00944: Flavone and flavonol biosynthesis; ko01100: Metabolic pathways; ko01110: Biosynthesis of secondary metabolites	PREDICTED: geraniol 8-hydroxylase-like [Brassica oleracea var. oleracea]	CYP1_CROXC RecName: Full=Flavonoid 3'-monooxygenase CYP75B137 {ECO:0000305}; EC=1.14.14.82 {ECO:0000269|PubMed:31004005}; AltName: Full=Cytochrome P450 1 {ECO:0000303|PubMed:31004005}; Short=CcCYP1 {ECO:0000303|PubMed:31004005}; AltName: Full=Cytochrome P450 75B137 {ECO:0000303|PubMed:31004005}; AltName: Full=Flavonoid 3'-hydroxylase CYP75B137 {ECO:0000305};	A0A0D3DFG0_BRAOL SubName: Full=Uncharacterized protein {ECO:0000313|EnsemblPlants:Bo7g108080.1};	Cytochrome P450 CYP2 subfamily	GO:0016021,integral component of membrane; GO:0016711,flavonoid 3'-monooxygenase activity; GO:0020037,heme binding; GO:0005506,iron ion binding; GO:0009813,flavonoid biosynthetic process; GO:0003674,molecular_function; GO:0003824,catalytic activity; GO:0004497,monooxygenase activity; GO:0016491,oxidoreductase activity; GO:0016705,oxidoreductase activity, acting on paired donors, with incorporatio…	PF00067.25:Cytochrome P450	--	--	--
LOC106300838	122.758	110.995	113.44	563.021	572.195	569.993	4375	3936	3791	16675	20553	17683	3.27534	1.49426e-222	1.59024e-220	up	NC_027753.1	38492787	38495665	+	LOC106300838	--	K09580 protein disulfide-isomerase A1 [EC:5.3.4.1] | (RefSeq) protein disulfide isomerase-like 1-2 (A)	ko04141: Protein processing in endoplasmic reticulum	PREDICTED: protein disulfide isomerase-like 1-2 [Brassica oleracea var. oleracea]	PDI12_ARATH RecName: Full=Protein disulfide isomerase-like 1-2; Short=AtPDIL1-2; EC=5.3.4.1; AltName: Full=Protein disulfide-isomerase 2; Short=PDI 2; AltName: Full=Protein disulfide-isomerase 6; Short=AtPDI6; Flags: Precursor;	A0A0D3D1E1_BRAOL RecName: Full=Protein disulfide-isomerase {ECO:0000256|ARBA:ARBA00012723, ECO:0000256|RuleBase:RU361130}; EC=5.3.4.1 {ECO:0000256|ARBA:ARBA00012723, ECO:0000256|RuleBase:RU361130};	Protein disulfide isomerase (prolyl 4-hydroxylase beta subunit)	GO:0009507,chloroplast; GO:0009570,chloroplast stroma; GO:0005783,endoplasmic reticulum; GO:0005788,endoplasmic reticulum lumen; GO:0005794,Golgi apparatus; GO:0005739,mitochondrion; GO:0000325,plant-type vacuole; GO:0005886,plasma membrane; GO:0099503,secretory vesicle; GO:0003756,protein disulfide isomerase activity; GO:0010205,photoinhibition; GO:0006457,protein folding; GO:0034976,response to…	PF00085.23:Thioredoxin	--	--	--
LOC106322786	8.7617	7.4265	7.4676	68.8484	74.2244	61.0387	249	210	199	1626	2126	1510	4.08437	3.61835e-222	3.83712e-220	up	NC_027749.1	11685525	11687969	+	LOC106322786	--	K26392 stomatin-like protein 2 | (RefSeq) stomatin-like protein 2, mitochondrial (A)	--	PREDICTED: stomatin-like protein 2, mitochondrial isoform X2 [Brassica oleracea var. oleracea]	HIR3_ARATH RecName: Full=Hypersensitive-induced response protein 3; Short=AtHIR3;	A0A0D3AMA1_BRAOL RecName: Full=PHB domain-containing protein {ECO:0000259|SMART:SM00244};	Prohibitins and stomatins of the PID superfamily	GO:0005829,cytosol; GO:0005739,mitochondrion; GO:0000325,plant-type vacuole; GO:0005886,plasma membrane; GO:0009506,plasmodesma; GO:0002239,response to oomycetes; GO:0008150,biological_process; GO:0009605,response to external stimulus; GO:0009607,response to biotic stimulus; GO:0043207,response to external biotic stimulus; GO:0044419,biological process involved in interspecies interaction between…	PF01145.28:SPFH domain / Band 7 family	--	--	--
LOC106301066	3.9441	3.9639	4.341	49.4689	56.3669	44.2931	156	156	161	1626	2247	1525	4.58794	5.17381e-222	5.46723e-220	up	NC_027753.1	27863032	27866355	-	LOC106301066	--	K01054 acylglycerol lipase [EC:3.1.1.23] | (RefSeq) monoglyceride lipase (A)	ko00561: Glycerolipid metabolism; ko01100: Metabolic pathways	PREDICTED: monoglyceride lipase [Brassica oleracea var. oleracea]	CSE_ARATH RecName: Full=Caffeoylshikimate esterase; EC=3.1.1.-; AltName: Full=Lysophospholipase 2; Short=LysoPL2;	A0A0D3CWW3_BRAOL RecName: Full=Hydrolase_4 domain-containing protein {ECO:0000259|Pfam:PF12146};	Lysophospholipase	GO:0005783,endoplasmic reticulum; GO:0005794,Golgi apparatus; GO:0016020,membrane; GO:0005634,nucleus; GO:0005886,plasma membrane; GO:0009506,plasmodesma; GO:0003846,2-acylglycerol O-acyltransferase activity; GO:0090430,caffeoyl-CoA: alcohol caffeoyl transferase activity; GO:0016787,hydrolase activity; GO:0016298,lipase activity; GO:0004622,lysophospholipase activity; GO:0009809,lignin biosynthet…	PF12146.11:Serine aminopeptidase, S33	--	--	--
LOC106301814	15.9512	15.2663	14.9816	88.6868	88.6776	78.466	461	439	406	2130	2583	1974	3.44416	1.54706e-221	1.62905e-219	up	NC_027754.1	33879383	33881200	-	LOC106301814	--	K01850 chorismate mutase [EC:5.4.99.5] | (RefSeq) chorismate mutase 1, chloroplastic (A)	ko00400: Phenylalanine, tyrosine and tryptophan biosynthesis; ko01100: Metabolic pathways; ko01110: Biosynthesis of secondary metabolites; ko01230: Biosynthesis of amino acids	PREDICTED: chorismate mutase 1, chloroplastic [Brassica oleracea var. oleracea]	CM1_ARATH RecName: Full=Chorismate mutase 1, chloroplastic {ECO:0000303|Ref.1}; Short=AtCM1 {ECO:0000303|Ref.1}; EC=5.4.99.5 {ECO:0000269|PubMed:10564818, ECO:0000269|PubMed:25160622, ECO:0000269|PubMed:8953244}; AltName: Full=CM-1 {ECO:0000303|Ref.1}; Flags: Precursor;	A0A0D3DBI0_BRAOL RecName: Full=Chorismate mutase {ECO:0000256|ARBA:ARBA00012404, ECO:0000256|PIRNR:PIRNR017318}; EC=5.4.99.5 {ECO:0000256|ARBA:ARBA00012404, ECO:0000256|PIRNR:PIRNR017318};	Chorismate mutase	GO:0009507,chloroplast; GO:0005737,cytoplasm; GO:0005829,cytosol; GO:0004106,chorismate mutase activity; GO:0016688,L-ascorbate peroxidase activity; GO:0042803,protein homodimerization activity; GO:0009073,aromatic amino acid family biosynthetic process; GO:0008652,cellular amino acid biosynthetic process; GO:0046417,chorismate metabolic process; GO:1901747,prephenate(2-) biosynthetic process; GO…	--	--	--	--
LOC106333859	113.597	122.675	133.855	1606.09	1541.15	1752	2993	3216	3307	35166	40925	40182	4.70433	2.62488e-221	2.75428e-219	up	NC_027750.1	59729753	59731074	+	LOC106333859	--	K08770 ubiquitin C | (RefSeq) polyubiquitin 3 (A)	ko04120: Ubiquitin mediated proteolysis	polyubiquitin 11 isoform X7 [Solanum stenotomum]	UBQ11_ARATH RecName: Full=Polyubiquitin 11; Contains: RecName: Full=Ubiquitin; Flags: Precursor;	A0A2P5ASH9_PARAD SubName: Full=Ubiquitin {ECO:0000313|EMBL:PON39441.1}; Flags: Fragment;	Ubiquitin and ubiquitin-like proteins	GO:0005737,cytoplasm; GO:0005829,cytosol; GO:0005634,nucleus; GO:0003729,mRNA binding; GO:0031386,protein tag; GO:0031625,ubiquitin protein ligase binding; GO:0019941,modification-dependent protein catabolic process; GO:0016567,protein ubiquitination; GO:0006511,ubiquitin-dependent protein catabolic process; GO:0003674,molecular_function; GO:0003676,nucleic acid binding; GO:0003723,RNA binding; G…	PF00240.26:Ubiquitin family	--	--	--
LOC106325168	214.071	193.236	191.348	3.257	3.4179	3.0528	4350	3907	3646	55	70	54	-4.96575	7.64098e-221	7.98963e-219	down	NC_027749.1	21994177	21995541	-	LOC106325168	--	K13248 pyridoxal phosphate phosphatase PHOSPHO2 [EC:3.1.3.74] | (RefSeq) inorganic pyrophosphatase 1 (A)	ko00750: Vitamin B6 metabolism; ko01100: Metabolic pathways; ko01240: Biosynthesis of cofactors	PREDICTED: inorganic pyrophosphatase 1 [Brassica oleracea var. oleracea]	PPSP1_ARATH RecName: Full=Inorganic pyrophosphatase 1; Short=AtPPsPase1; Short=PPi phosphatase 1; Short=Pyrophosphate-specific phosphatase 1; EC=3.6.1.1; AltName: Full=Protein PHOSPHATE STARVATION-INDUCED GENE 2; Short=AtPS2;	A0A3P6D767_BRAOL SubName: Full=Uncharacterized protein {ECO:0000313|EMBL:VDD22930.1};	Predicted haloacid dehalogenase-like hydrolase	GO:0004427,inorganic diphosphate phosphatase activity; GO:0046872,metal ion binding; GO:0016791,phosphatase activity; GO:0016462,pyrophosphatase activity; GO:0071456,cellular response to hypoxia; GO:0016036,cellular response to phosphate starvation; GO:0051262,protein tetramerization; GO:0003674,molecular_function; GO:0003824,catalytic activity; GO:0016787,hydrolase activity; GO:0016817,hydrolase…	PF06888.15:Putative Phosphatase	--	--	--
LOC106310029	14.0687	17.5949	15.8267	185.759	196.364	193.783	401	499	423	4400	5641	4808	4.57545	1.58453e-220	1.65106e-218	up	NC_027755.1	30613538	30615526	-	LOC106310029	--	--	--	PREDICTED: WAT1-related protein At3g56620 [Brassica oleracea var. oleracea]	WTR27_ARATH RecName: Full=WAT1-related protein At3g56620;	A0A0D3DTP4_BRAOL RecName: Full=WAT1-related protein {ECO:0000256|RuleBase:RU363077};	--	GO:0016021,integral component of membrane; GO:0005886,plasma membrane; GO:0022857,transmembrane transporter activity; GO:0003674,molecular_function; GO:0005215,transporter activity; GO:0005575,cellular_component; GO:0016020,membrane; GO:0031224,intrinsic component of membrane; GO:0110165,cellular anatomical entity; GO:0071944,cell periphery	PF00892.23:EamA-like transporter family	--	--	--
LOC106335370	1.2758	1.7193	1.3451	25.5055	27.8772	24.849	88	118	87	1462	1938	1492	5.14575	2.95863e-220	3.07214e-218	up	NC_027750.1	6332302	6336526	-	LOC106335370	--	K08867 WNK lysine deficient protein kinase [EC:2.7.11.1] | (RefSeq) probable serine/threonine-protein kinase WNK4 (A)	--	PREDICTED: probable serine/threonine-protein kinase WNK4 [Brassica oleracea var. oleracea]	WNK4_ARATH RecName: Full=Probable serine/threonine-protein kinase WNK4; Short=AtWNK4; EC=2.7.11.1; AltName: Full=Protein kinase with no lysine 4;	A0A078JT25_BRANA SubName: Full=(rape) hypothetical protein {ECO:0000313|EMBL:CAF1698532.1}; SubName: Full=BnaCnng64310D protein {ECO:0000313|EMBL:CDY69580.1};	Serine/threonine protein kinase	GO:0005737,cytoplasm; GO:0005634,nucleus; GO:0005524,ATP binding; GO:0004672,protein kinase activity; GO:0106310,protein serine kinase activity; GO:0004674,protein serine/threonine kinase activity; GO:0035556,intracellular signal transduction; GO:0046777,protein autophosphorylation; GO:0006468,protein phosphorylation; GO:0000166,nucleotide binding; GO:0003674,molecular_function; GO:0005488,bindin…	PF00069.28:Protein kinase domain	--	--	--
LOC106299969	215.086	220.787	228.113	1504.07	1611.11	1622.94	11604	11852	11540	67434	87604	76218	3.81243	8.7075e-220	9.01031e-218	up	NC_027753.1	39638444	39641624	-	LOC106299969	--	K23025 H+-translocating diphosphatase [EC:7.1.3.1] | (RefSeq) pyrophosphate-energized vacuolar membrane proton pump 1-like (A)	--	PREDICTED: pyrophosphate-energized vacuolar membrane proton pump 1-like [Brassica oleracea var. oleracea]	AVP1_ARATH RecName: Full=Pyrophosphate-energized vacuolar membrane proton pump 1; EC=7.1.3.1; AltName: Full=Pyrophosphate-energized inorganic pyrophosphatase 1; Short=H(+)-PPase 1; AltName: Full=Vacuolar proton pyrophosphatase 1; AltName: Full=Vacuolar proton pyrophosphatase 3;	A0A3P6H942_BRAOL RecName: Full=H(+)-exporting diphosphatase {ECO:0000256|ARBA:ARBA00013242}; EC=7.1.3.1 {ECO:0000256|ARBA:ARBA00013242};	--	GO:0009507,chloroplast; GO:0009941,chloroplast envelope; GO:0010008,endosome membrane; GO:0005576,extracellular region; GO:0005794,Golgi apparatus; GO:0016021,integral component of membrane; GO:0005739,mitochondrion; GO:0000325,plant-type vacuole; GO:0009705,plant-type vacuole membrane; GO:0005886,plasma membrane; GO:0005774,vacuolar membrane; GO:0005773,vacuole; GO:0004427,inorganic diphosphate …	PF03030.19:Inorganic H+ pyrophosphatase	--	--	--
LOC106296744	0.267	0.5008	0.4745	30.4743	32.8967	31.894	15	28	25	1423	1863	1560	7.24082	1.30972e-219	1.35059e-217	up	NC_027753.1	18577811	18582031	+	LOC106296744	--	K13525 transitional endoplasmic reticulum ATPase | (RefSeq) cell division control protein 48 homolog D (A)	ko04141: Protein processing in endoplasmic reticulum	hypothetical protein F2Q69_00048919 [Brassica cretica]	CD48D_ARATH RecName: Full=Cell division control protein 48 homolog D; Short=AtCDC48d; AltName: Full=Transitional endoplasmic reticulum ATPase D;	A0A078FLX9_BRANA SubName: Full=(rape) hypothetical protein {ECO:0000313|EMBL:CAF2058392.1}; SubName: Full=BnaC06g14490D protein {ECO:0000313|EMBL:CDY13308.1};	AAA+-type ATPase	GO:0005856,cytoskeleton; GO:0005829,cytosol; GO:0005794,Golgi apparatus; GO:0005730,nucleolus; GO:0005654,nucleoplasm; GO:0005634,nucleus; GO:0009524,phragmoplast; GO:0034098,VCP-NPL4-UFD1 AAA ATPase complex; GO:0005524,ATP binding; GO:0016887,ATP hydrolysis activity; GO:0031593,polyubiquitin modification-dependent protein binding; GO:0097352,autophagosome maturation; GO:0051301,cell division; GO…	PF00004.32:ATPase family associated with various cellular activities (AAA)	--	--	--
LOC106317859	2.7694	2.3352	1.9022	48.9434	54.5604	39.9575	118	99	76	1733	2343	1482	5.32832	4.39351e-219	4.51504e-217	up	NC_027748.1	39472617	39475484	+	LOC106317859	--	K14491 two-component response regulator ARR-B family | (RefSeq) putative two-component response regulator ARR20 (A)	ko04075: Plant hormone signal transduction	PREDICTED: uncharacterized protein LOC106317859 [Brassica oleracea var. oleracea]	PHL6_ARATH RecName: Full=Myb family transcription factor PHL6 {ECO:0000305}; AltName: Full=Protein PHR1-LIKE 6 {ECO:0000305};	A0A0D3AE29_BRAOL SubName: Full=Uncharacterized protein {ECO:0000313|EnsemblPlants:Bo1g138650.1};	--	GO:0005634,nucleus; GO:0003677,DNA binding; GO:0003700,DNA-binding transcription factor activity; GO:0006355,regulation of DNA-templated transcription; GO:0003674,molecular_function; GO:0003676,nucleic acid binding; GO:0005488,binding; GO:0097159,organic cyclic compound binding; GO:1901363,heterocyclic compound binding; GO:0140110,transcription regulator activity; GO:0006139,nucleobase-containing…	PF14379.9:MYB-CC type transfactor, LHEQLE motif	GARP-G2-like	TF	GARP->GARP-G2-like
LOC106320573	3.3318	2.4041	2.217	85.3601	103.723	68.7652	117	84	73	2491	3671	2102	5.9913	5.11166e-219	5.23507e-217	up	NC_027749.1	48343882	48348979	+	LOC106320573	--	K14258 facilitated trehalose transporter | (RefSeq) sugar transporter ERD6-like 18 isoform X1 (A)	--	hypothetical protein HID58_049491, partial [Brassica napus]	EDL18_ARATH RecName: Full=Sugar transporter ERD6-like 18; AltName: Full=Sugar-porter family protein 2;	A0A0D3AX86_BRAOL RecName: Full=MFS domain-containing protein {ECO:0000259|PROSITE:PS50850};	Predicted transporter (major facilitator superfamily)	GO:0016021,integral component of membrane; GO:0016020,membrane; GO:0051119,sugar transmembrane transporter activity; GO:0022857,transmembrane transporter activity; GO:0055085,transmembrane transport; GO:0003674,molecular_function; GO:0005215,transporter activity; GO:0015144,carbohydrate transmembrane transporter activity; GO:0006810,transport; GO:0008150,biological_process; GO:0009987,cellular pr…	PF00083.27:Sugar (and other) transporter	--	--	--
LOC106315854	26.0689	30.6259	31.148	338.548	328.967	342.218	515	602	577	5558	6550	5885	4.4982	2.096e-218	2.13928e-216	up	NC_027756.1	1170623	1171919	-	LOC106315854	--	K00799 glutathione S-transferase [EC:2.5.1.18] | (RefSeq) glutathione S-transferase F3-like (A)	ko00480: Glutathione metabolism; ko01100: Metabolic pathways	glutathione S-transferase F3-like [Brassica napus]	GSTF3_ARATH RecName: Full=Glutathione S-transferase F3; Short=AtGSTF3; EC=2.5.1.18; AltName: Full=GST class-phi member 3; AltName: Full=Glutathione S-transferase 16;	A0A8D9CR93_BRACM RecName: Full=Glutathione transferase {ECO:0000256|ARBA:ARBA00012452}; EC=2.5.1.18 {ECO:0000256|ARBA:ARBA00012452}; Flags: Fragment;	Glutathione S-transferase	GO:0005737,cytoplasm; GO:0005829,cytosol; GO:0005739,mitochondrion; GO:0043295,glutathione binding; GO:0004364,glutathione transferase activity; GO:0006749,glutathione metabolic process; GO:0002239,response to oomycetes; GO:0009407,toxin catabolic process; GO:0003674,molecular_function; GO:0005488,binding; GO:0033218,amide binding; GO:0042277,peptide binding; GO:0043167,ion binding; GO:0043168,an…	PF02798.23:Glutathione S-transferase, N-terminal domain	--	--	--
LOC106325198	3.0957	2.5876	3.0726	53.628	55.5617	60.1409	101	84	94	1454	1827	1708	5.25583	5.67471e-218	5.77218e-216	up	NC_027749.1	23510808	23512702	-	LOC106325198	--	--	--	PREDICTED: protein SHI RELATED SEQUENCE 5-like [Brassica oleracea var. oleracea]	SRS5_ARATH RecName: Full=Protein SHI RELATED SEQUENCE 5;	A0A0D3AQR3_BRAOL SubName: Full=Uncharacterized protein {ECO:0000313|EnsemblPlants:Bo2g083970.1};	--	GO:0005634,nucleus; GO:0003677,DNA binding; GO:0003700,DNA-binding transcription factor activity; GO:0046872,metal ion binding; GO:0043565,sequence-specific DNA binding; GO:0048653,anther development; GO:0009851,auxin biosynthetic process; GO:0009734,auxin-activated signaling pathway; GO:0009640,photomorphogenesis; GO:0009555,pollen development; GO:0045893,positive regulation of DNA-templated tra…	PF05142.15:Domain of unknown function (DUF702)	SRS	TF	SRS
LOC106303880	14.8649	13.29	10.5024	147.162	136.488	136.685	480	427	318	3949	4442	3842	4.42363	6.02869e-218	6.11145e-216	up	NC_027754.1	37629562	37632640	-	LOC106303880	--	--	--	PREDICTED: protein ABIL3 isoform X1 [Brassica oleracea var. oleracea]	ABIL3_ARATH RecName: Full=Protein ABIL3; AltName: Full=Abl interactor-like protein 3; Short=AtABIL3;	A0A0D3DD50_BRAOL SubName: Full=Uncharacterized protein {ECO:0000313|EnsemblPlants:Bo7g097010.1};	--	GO:0005737,cytoplasm; GO:0015630,microtubule cytoskeleton; GO:0048364,root development; GO:0010090,trichome morphogenesis; GO:0007275,multicellular organism development; GO:0008150,biological_process; GO:0022622,root system development; GO:0032501,multicellular organismal process; GO:0032502,developmental process; GO:0048731,system development; GO:0048856,anatomical structure development; GO:0099…	--	--	--	--
LOC106322787	6.497	7.0914	6.2582	143.584	130.936	154.892	93	101	84	1708	1889	1930	5.4168	5.26779e-217	5.32207e-215	up	NC_027749.1	11688310	11689085	+	LOC106322787	--	--	--	hypothetical protein HID58_046377, partial [Brassica napus]	--	A0A0D3AMA1_BRAOL RecName: Full=PHB domain-containing protein {ECO:0000259|SMART:SM00244};	--	GO:0016020,membrane; GO:0005575,cellular_component; GO:0110165,cellular anatomical entity	--	--	--	--
LOC106293064	2.4936	3.2267	3.2577	78.7681	71.5347	82.3237	80	103	98	2100	2313	2299	5.67413	1.67888e-216	1.69047e-214	up	NC_027752.1	41573092	41575261	-	LOC106293064	--	K22683 aspartyl protease family protein [EC:3.4.23.-] | (RefSeq) aspartic proteinase nepenthesin-2 (A)	--	PREDICTED: protein ASPARTIC PROTEASE IN GUARD CELL 1-like [Brassica oleracea var. oleracea]	NANA_ARATH RecName: Full=Aspartic proteinase NANA, chloroplast {ECO:0000303|PubMed:22987884}; EC=3.4.23.- {ECO:0000269|PubMed:22987884}; Flags: Precursor;	A0A078HZI6_BRANA SubName: Full=(rape) hypothetical protein {ECO:0000313|EMBL:CAF1935113.1}; SubName: Full=BnaC05g40510D protein {ECO:0000313|EMBL:CDY42168.1};	Aspartyl protease	GO:0009507,chloroplast; GO:0005576,extracellular region; GO:0004190,aspartic-type endopeptidase activity; GO:0005975,carbohydrate metabolic process; GO:0010019,chloroplast-nucleus signaling pathway; GO:0007623,circadian rhythm; GO:0006508,proteolysis; GO:0009744,response to sucrose; GO:0003674,molecular_function; GO:0003824,catalytic activity; GO:0004175,endopeptidase activity; GO:0008233,peptida…	PF14543.9:Xylanase inhibitor N-terminal	--	--	--
LOC106322740	8.0353	8.5053	7.4297	69.5872	74.9338	66.4821	188	198	163	1353	1767	1354	4.11339	3.05291e-216	3.06366e-214	up	NC_027749.1	23266168	23267797	+	LOC106322740	--	K23050 phenylcoumaran benzylic ether reductase [EC:1.3.1.-] | (RefSeq) isoflavone reductase homolog P3-like (A)	--	PREDICTED: isoflavone reductase homolog P3-like [Brassica oleracea var. oleracea]	IFRH_ARATH RecName: Full=Isoflavone reductase homolog P3; EC=1.3.1.-;	A0A0D3AQN2_BRAOL RecName: Full=NmrA domain-containing protein {ECO:0000259|Pfam:PF05368};	--	GO:0005829,cytosol; GO:0005739,mitochondrion; GO:0005886,plasma membrane; GO:0016491,oxidoreductase activity; GO:0006979,response to oxidative stress; GO:0003674,molecular_function; GO:0003824,catalytic activity; GO:0006950,response to stress; GO:0008150,biological_process; GO:0050896,response to stimulus; GO:0005575,cellular_component; GO:0005622,intracellular anatomical structure; GO:0005737,cy…	PF05368.16:NmrA-like family	--	--	--
LOC106318874	5.2306	5.7662	5.2322	45.5468	51.2535	46.184	258	283	242	1867	2548	1983	4.11492	4.50539e-216	4.50614e-214	up	NC_027756.1	4008913	4013581	+	LOC106318874	--	K26672 S-type anion channel | (RefSeq) S-type anion channel SLAH3-like (A)	--	PREDICTED: S-type anion channel SLAH3-like [Brassica oleracea var. oleracea]	SLAH3_ARATH RecName: Full=S-type anion channel SLAH3; AltName: Full=SLAC1-homolog protein 3;	A0A0D3E1I1_BRAOL SubName: Full=Uncharacterized protein {ECO:0000313|EnsemblPlants:Bo9g013840.1};	--	GO:0016021,integral component of membrane; GO:0005886,plasma membrane; GO:0008308,voltage-gated anion channel activity; GO:0006873,cellular ion homeostasis; GO:0006821,chloride transport; GO:0009651,response to salt stress; GO:0009414,response to water deprivation; GO:0003674,molecular_function; GO:0005215,transporter activity; GO:0005216,ion channel activity; GO:0005244,voltage-gated ion channel…	PF03595.20:Voltage-dependent anion channel	--	--	--
LOC106318791	2.5026	2.5938	3.1693	65.9705	64.5603	70.2576	64	66	76	1402	1664	1564	5.58308	2.09661e-215	2.08997e-213	up	NC_027749.1	11622380	11623676	-	LOC106318791	--	--	--	PREDICTED: microtubule-associated protein 1B-like [Brassica oleracea var. oleracea]	--	A0A0D3AM95_BRAOL RecName: Full=DUF4408 domain-containing protein {ECO:0000259|Pfam:PF14364};	--	GO:0016021,integral component of membrane; GO:0005575,cellular_component; GO:0016020,membrane; GO:0031224,intrinsic component of membrane; GO:0110165,cellular anatomical entity	PF14364.9:Domain of unknown function (DUF4408)	--	--	--
LOC106337234	2.5905	1.9448	1.631	52.13	58.6217	58.3365	83	62	49	1388	1893	1627	5.75878	4.29453e-215	4.26671e-213	up	NC_027751.1	51303617	51306037	-	LOC106337234	--	--	--	PREDICTED: WAT1-related protein At2g40900-like [Brassica oleracea var. oleracea]	WTR15_ARATH RecName: Full=WAT1-related protein At2g40900;	A0A0D3C5J3_BRAOL RecName: Full=WAT1-related protein {ECO:0000256|RuleBase:RU363077};	--	GO:0016021,integral component of membrane; GO:0005886,plasma membrane; GO:0015186,L-glutamine transmembrane transporter activity; GO:0048316,seed development; GO:0003674,molecular_function; GO:0005215,transporter activity; GO:0005342,organic acid transmembrane transporter activity; GO:0008324,cation transmembrane transporter activity; GO:0008509,anion transmembrane transporter activity; GO:000851…	PF00892.23:EamA-like transporter family	--	--	--
LOC106300810	17.3304	19.9997	21.5444	332.668	335.279	386.2	688	790	802	10975	13415	13346	5.14058	1.33036e-214	1.31736e-212	up	NC_027753.1	24464784	24467228	-	LOC106300810	--	K00864 glycerol kinase [EC:2.7.1.30] | (RefSeq) glycerol kinase-like (A)	ko00561: Glycerolipid metabolism; ko01100: Metabolic pathways; ko04626: Plant-pathogen interaction	PREDICTED: glycerol kinase-like [Brassica oleracea var. oleracea]	GLPK_ARATH RecName: Full=Glycerol kinase; Short=Glycerokinase; EC=2.7.1.30; AltName: Full=ATP:glycerol 3-phosphotransferase; AltName: Full=Protein GLYCEROL INSENSITIVE 1; AltName: Full=Protein NONHOST RESISTANCE TO P. S. PHASEOLICOLA 1;	A0A3P6FWA7_BRAOL RecName: Full=Glycerol kinase {ECO:0000256|ARBA:ARBA00012099}; EC=2.7.1.30 {ECO:0000256|ARBA:ARBA00012099};	Ribulose kinase and related carbohydrate kinases	GO:0005829,cytosol; GO:0005739,mitochondrion; GO:0005524,ATP binding; GO:0004370,glycerol kinase activity; GO:0016773,phosphotransferase activity, alcohol group as acceptor; GO:0042742,defense response to bacterium; GO:0019563,glycerol catabolic process; GO:0006071,glycerol metabolic process; GO:0046167,glycerol-3-phosphate biosynthetic process; GO:0016310,phosphorylation; GO:0009617,response to …	PF00370.24:FGGY family of carbohydrate kinases, N-terminal domain	--	--	--
LOC106339739	0.801	0.6662	0.3829	42.278	44.2324	43.4713	29	24	13	1272	1614	1370	7.10788	2.73959e-214	2.70388e-212	up	NC_027751.1	4726983	4729368	+	LOC106339739	--	K22683 aspartyl protease family protein [EC:3.4.23.-] | (RefSeq) protein ASPARTIC PROTEASE IN GUARD CELL 1 (A)	--	PREDICTED: aspartic proteinase PCS1-like [Brassica oleracea var. oleracea]	PCS1L_ARATH RecName: Full=Aspartic proteinase PCS1; EC=3.4.23.-; AltName: Full=Aspartic protease 38; Short=AtASP38; AltName: Full=Protein EMBRYO DEFECTIVE 24; AltName: Full=Protein PROMOTION OF CELL SURVIVAL 1; Flags: Precursor;	A0A078G6A2_BRANA SubName: Full=(rape) hypothetical protein {ECO:0000313|EMBL:CAF1808542.1}; SubName: Full=BnaC04g05720D protein {ECO:0000313|EMBL:CDY20472.1};	Aspartyl protease	GO:0005783,endoplasmic reticulum; GO:0004190,aspartic-type endopeptidase activity; GO:0008233,peptidase activity; GO:0012501,programmed cell death; GO:0006508,proteolysis; GO:0003674,molecular_function; GO:0003824,catalytic activity; GO:0004175,endopeptidase activity; GO:0016787,hydrolase activity; GO:0070001,aspartic-type peptidase activity; GO:0140096,catalytic activity, acting on a protein; GO…	PF14543.9:Xylanase inhibitor N-terminal	--	--	--
LOC106292458	89.4173	103.181	107.663	1153.98	1203.9	1265.53	3503	4022	3955	37569	47535	43157	4.56889	8.81758e-214	8.67401e-212	up	NC_027752.1	4632658	4635621	+	LOC106292458	--	K24193 MFS transporter, SP family, sugar:H+ symporter | (RefSeq) sugar transport protein 1-like (A)	--	PREDICTED: sugar transport protein 1-like [Brassica oleracea var. oleracea]	STP1_ARATH RecName: Full=Sugar transport protein 1; AltName: Full=Glucose transporter; AltName: Full=Hexose transporter 1;	A0A078G2U9_BRANA SubName: Full=(rape) hypothetical protein {ECO:0000313|EMBL:CAF1924901.1}; SubName: Full=BnaC05g08610D protein {ECO:0000313|EMBL:CDY19352.1};	Predicted transporter (major facilitator superfamily)	GO:0005576,extracellular region; GO:0016021,integral component of membrane; GO:0000325,plant-type vacuole; GO:0005886,plasma membrane; GO:0009506,plasmodesma; GO:0015145,monosaccharide transmembrane transporter activity; GO:0015293,symporter activity; GO:0015749,monosaccharide transmembrane transport; GO:0003674,molecular_function; GO:0005215,transporter activity; GO:0015144,carbohydrate transmem…	PF00083.27:Sugar (and other) transporter	--	--	--
LOC106336254	2.3589	2.2426	2.5497	37.1319	38.2708	33.1783	74	70	75	968	1210	906	4.90009	3.61376e-213	3.54327e-211	up	NC_027748.1	43043128	43046494	-	LOC106336254	--	--	--	PREDICTED: U-box domain-containing protein 7-like [Brassica oleracea var. oleracea]	PUB45_ARATH RecName: Full=U-box domain-containing protein 45; EC=2.3.2.27; AltName: Full=Plant U-box protein 45; AltName: Full=RING-type E3 ubiquitin transferase PUB45 {ECO:0000305};	A0A0D3AFU9_BRAOL RecName: Full=Arm_2 domain-containing protein {ECO:0000259|Pfam:PF04826};	FOG: Armadillo/beta-catenin-like repeats	GO:0005737,cytoplasm; GO:0005634,nucleus; GO:0070696,transmembrane receptor protein serine/threonine kinase binding; GO:0004842,ubiquitin-protein transferase activity; GO:0016567,protein ubiquitination; GO:0003674,molecular_function; GO:0005102,signaling receptor binding; GO:0005488,binding; GO:0005515,protein binding; GO:0033612,receptor serine/threonine kinase binding; GO:0003824,catalytic acti…	PF00514.26:Armadillo/beta-catenin-like repeat	--	--	--
LOC106295481	3.9142	3.6612	3.4717	45.0959	49.2956	42.9628	101	94	84	967	1282	965	4.61219	5.10549e-213	4.98953e-211	up	NC_027752.1	1605650	1609151	+	LOC106295481	--	K18045 tyrosine-protein phosphatase SIW14 [EC:3.1.3.48] | (RefSeq) probable tyrosine-protein phosphatase At1g05000 isoform X1 (A)	--	PREDICTED: probable tyrosine-protein phosphatase At1g05000 isoform X2 [Brassica oleracea var. oleracea]	DSP1_ARATH RecName: Full=Tyrosine-protein phosphatase DSP1 {ECO:0000305}; EC=3.1.3.48 {ECO:0000255|PROSITE-ProRule:PRU10044, ECO:0000269|PubMed:18433060, ECO:0000269|PubMed:21409566}; AltName: Full=Protein PLANT AND FUNGI ATYPICAL DUAL-SPECIFICITY PHOSPHATASE 1 {ECO:0000303|PubMed:21409566}; Short=AtPFA-DSP1 {ECO:0000303|PubMed:21409566}; AltName: Full=Tyrosine-protein phosphatase At1g05000 {ECO:…	A0A816L119_BRANA SubName: Full=(rape) hypothetical protein {ECO:0000313|EMBL:CAF1923748.1};	Predicted protein tyrosine phosphatase	GO:0005737,cytoplasm; GO:0016791,phosphatase activity; GO:0004725,protein tyrosine phosphatase activity; GO:0008138,protein tyrosine/serine/threonine phosphatase activity; GO:0006470,protein dephosphorylation; GO:0003674,molecular_function; GO:0003824,catalytic activity; GO:0016787,hydrolase activity; GO:0016788,hydrolase activity, acting on ester bonds; GO:0042578,phosphoric ester hydrolase acti…	PF03162.16:Tyrosine phosphatase family	--	--	--
LOC106332949	5.2525	4.1201	5.8747	138.279	130.095	149.745	82	64	86	1794	2047	2035	5.76047	6.20451e-213	6.04384e-211	up	NC_027750.1	52225274	52226019	-	LOC106332949	--	--	--	PREDICTED: uncharacterized protein LOC106332949 [Brassica oleracea var. oleracea]	--	A0A078HCW2_BRANA SubName: Full=(rape) hypothetical protein {ECO:0000313|EMBL:CAF1709760.1}; SubName: Full=BnaC03g59240D protein {ECO:0000313|EMBL:CDY35299.1};	--	--	PF04520.16:Senescence regulator	--	--	--
novel.1120	0.8953	1.1247	1.1934	111.769	113.199	129.265	16	20	20	1660	2039	2011	7.76919	6.34996e-213	6.16544e-211	up	NC_027750.1	14594527	14595885	-	--	--	K01183 chitinase [EC:3.2.1.14] | (RefSeq) basic endochitinase CHB4 (A)	ko00520: Amino sugar and nucleotide sugar metabolism; ko01100: Metabolic pathways	hypothetical protein Bca52824_042696 [Brassica carinata]	CHI58_ARATH RecName: Full=Endochitinase At2g43580 {ECO:0000305}; EC=3.2.1.14; Flags: Precursor;	A0A397ZYX1_BRACM SubName: Full=(field mustard) hypothetical protein {ECO:0000313|EMBL:CAG7881073.1};	Predicted chitinase	GO:0008061,chitin binding; GO:0004568,chitinase activity; GO:0016998,cell wall macromolecule catabolic process; GO:0006032,chitin catabolic process; GO:0006952,defense response; GO:0000272,polysaccharide catabolic process; GO:0009620,response to fungus; GO:0003674,molecular_function; GO:0005488,binding; GO:0097367,carbohydrate derivative binding; GO:0003824,catalytic activity; GO:0004553,hydrolas…	PF00182.22:Chitinase class I	--	--	--
LOC106301760	16.4735	13.6503	14.9309	110.744	118.906	96.2837	433	357	368	2419	3150	2203	3.8294	7.56209e-212	7.31859e-210	up	NC_027754.1	4763358	4765849	-	LOC106301760	--	K00472 prolyl 4-hydroxylase [EC:1.14.11.2] | (RefSeq) prolyl 4-hydroxylase 5-like (A)	ko00330: Arginine and proline metabolism; ko01100: Metabolic pathways	PREDICTED: prolyl 4-hydroxylase 5-like [Brassica oleracea var. oleracea]	P4H5_ARATH RecName: Full=Prolyl 4-hydroxylase 5 {ECO:0000305}; Short=AtP4H5 {ECO:0000303|PubMed:21680836}; EC=1.14.11.2 {ECO:0000305};	A0A078G5R7_BRANA SubName: Full=(rape) hypothetical protein {ECO:0000313|EMBL:CAF1952059.1}; SubName: Full=BnaC07g06600D protein {ECO:0000313|EMBL:CDY20811.1};	Prolyl 4-hydroxylase alpha subunit	GO:0005783,endoplasmic reticulum; GO:0005789,endoplasmic reticulum membrane; GO:0000137,Golgi cis cisterna; GO:0000139,Golgi membrane; GO:0016021,integral component of membrane; GO:0005739,mitochondrion; GO:0005506,iron ion binding; GO:0031418,L-ascorbic acid binding; GO:0004656,procollagen-proline 4-dioxygenase activity; GO:0018401,peptidyl-proline hydroxylation to 4-hydroxy-L-proline; GO:008014…	PF13640.9:2OG-Fe(II) oxygenase superfamily	--	--	--
LOC106324822	4.4734	4.9557	6.0718	203.088	200.389	258.646	88	97	112	3320	3973	4429	6.40023	1.43959e-211	1.38874e-209	up	NC_027749.1	16679523	16680779	-	LOC106324822	--	--	--	PREDICTED: histidine-rich glycoprotein-like [Brassica oleracea var. oleracea]	--	A0A3P6CTU3_BRAOL SubName: Full=Uncharacterized protein {ECO:0000313|EMBL:VDD22227.1};	--	--	--	--	--	--
LOC106331613	1.4977	2.5804	2.6621	218.932	263.452	303.476	21	36	35	2551	3723	3704	7.84883	1.78714e-211	1.71847e-209	up	NC_027750.1	32385933	32386602	-	LOC106331613	--	K13449 pathogenesis-related protein 1 | (RefSeq) pathogenesis-related protein 1-like (A)	ko04016: MAPK signaling pathway - plant; ko04075: Plant hormone signal transduction; ko04626: Plant-pathogen interaction	PREDICTED: pathogenesis-related protein 1-like [Brassica oleracea var. oleracea]	PR1_ARATH RecName: Full=Pathogenesis-related protein 1; Short=PR-1; Flags: Precursor;	A0A0D3BDN8_BRAOL RecName: Full=SCP domain-containing protein {ECO:0000259|SMART:SM00198};	Defense-related protein containing SCP domain	GO:0048046,apoplast; GO:0005615,extracellular space; GO:0099503,secretory vesicle; GO:0006952,defense response; GO:0010266,response to vitamin B1; GO:0009414,response to water deprivation; GO:0009627,systemic acquired resistance; GO:0006950,response to stress; GO:0008150,biological_process; GO:0050896,response to stimulus; GO:0007584,response to nutrient; GO:0009605,response to external stimulus;…	PF00188.29:Cysteine-rich secretory protein family	--	--	--
LOC106322831	0.6257	0.8646	0.7506	71.7112	72.0095	80.1854	16	22	18	1524	1856	1785	7.6245	2.92791e-211	2.80638e-209	up	NC_027749.1	22620170	22624471	-	LOC106322831	--	K01757 strictosidine synthase [EC:4.3.3.2] | (RefSeq) protein STRICTOSIDINE SYNTHASE-LIKE 12 isoform X1 (A)	ko00901: Indole alkaloid biosynthesis; ko01100: Metabolic pathways; ko01110: Biosynthesis of secondary metabolites	PREDICTED: protein STRICTOSIDINE SYNTHASE-LIKE 12 isoform X1 [Brassica oleracea var. oleracea]	SSL12_ARATH RecName: Full=Protein STRICTOSIDINE SYNTHASE-LIKE 12 {ECO:0000303|PubMed:10777701}; Short=AtSSL12 {ECO:0000303|PubMed:10777701}; EC=4.3.3.2; AltName: Full=Strictosidine synthase 1; Short=SS-1; AltName: Full=Strictosidine synthase 13 {ECO:0000303|PubMed:19121120}; Short=AtSS13 {ECO:0000303|PubMed:19121120}; Flags: Precursor;	A0A0D3AQF1_BRAOL RecName: Full=Str_synth domain-containing protein {ECO:0000259|Pfam:PF03088};	Predicted alkaloid synthase/Surface mucin Hemomucin	GO:0005794,Golgi apparatus; GO:0005739,mitochondrion; GO:0000325,plant-type vacuole; GO:0005886,plasma membrane; GO:0009506,plasmodesma; GO:0016829,lyase activity; GO:0009820,alkaloid metabolic process; GO:0009058,biosynthetic process; GO:0051365,cellular response to potassium ion starvation; GO:0009753,response to jasmonic acid; GO:0009611,response to wounding; GO:0003674,molecular_function; GO:…	PF03088.19:Strictosidine synthase	--	--	--
LOC106337071	24.6679	24.7538	22.9984	133.667	128.12	125.87	652	651	570	2936	3413	2896	3.39738	6.5974e-211	6.30336e-209	up	NC_027751.1	4787115	4788897	+	LOC106337071	--	K20628 expansin | (RefSeq) expansin-B3-like (A)	--	hypothetical protein F2Q68_00024107, partial [Brassica cretica]	EXPA4_ARATH RecName: Full=Expansin-A4; Short=AtEXPA4; AltName: Full=Alpha-expansin-4; Short=At-EXP4; Short=AtEx4; AltName: Full=Ath-ExpAlpha-1.6; Flags: Precursor;	A0A078G694_BRANA RecName: Full=Expansin {ECO:0000256|RuleBase:RU365023};	--	GO:0005576,extracellular region; GO:0016020,membrane; GO:0009505,plant-type cell wall; GO:0009506,plasmodesma; GO:0009664,plant-type cell wall organization; GO:0006949,syncytium formation; GO:0008150,biological_process; GO:0009987,cellular process; GO:0016043,cellular component organization; GO:0045229,external encapsulating structure organization; GO:0071554,cell wall organization or biogenesis;…	PF01357.24:Expansin C-terminal domain	--	--	--
LOC106335606	1.997	1.772	1.5349	22.9267	22.3491	20.2134	111	98	80	1059	1252	978	4.60163	4.79774e-210	4.56931e-208	up	NC_027750.1	5969267	5979087	+	LOC106335606	--	K06892 feruloyl-CoA 6-hydroxylase [EC:1.14.11.61] | (RefSeq) feruloyl CoA ortho-hydroxylase 1 (A)	ko00999: Biosynthesis of various plant secondary metabolites; ko01110: Biosynthesis of secondary metabolites	PREDICTED: 1-aminocyclopropane-1-carboxylate oxidase homolog 12-like isoform X2 [Brassica oleracea var. oleracea]	ACH12_ARATH RecName: Full=1-aminocyclopropane-1-carboxylate oxidase homolog 12; EC=1.14.-.-;	A0A0D3B2M6_BRAOL RecName: Full=Fe2OG dioxygenase domain-containing protein {ECO:0000259|PROSITE:PS51471};	Iron/ascorbate family oxidoreductases	GO:0046872,metal ion binding; GO:0016491,oxidoreductase activity; GO:0003674,molecular_function; GO:0005488,binding; GO:0043167,ion binding; GO:0043169,cation binding; GO:0003824,catalytic activity	PF03171.23:2OG-Fe(II) oxygenase superfamily	--	--	--
LOC106293259	0.9057	0.8374	1.0431	52.313	50.1073	41.2852	25	23	27	1200	1394	992	6.66384	5.92935e-210	5.62912e-208	up	NC_027748.1	41931887	41934403	-	LOC106293259	--	K09422 transcription factor MYB, plant | (RefSeq) transcription factor MYB108 (A)	--	PREDICTED: transcription factor MYB108 [Brassica oleracea var. oleracea]	MY108_ARATH RecName: Full=Transcription factor MYB108; AltName: Full=Myb-related protein 108; Short=AtMYB108; AltName: Full=Protein BOTRYTIS-SUSCEPTIBLE 1;	A0A0D3AFA8_BRAOL SubName: Full=Uncharacterized protein {ECO:0000313|EnsemblPlants:Bo1g147890.1};	Transcription factor, Myb superfamily	GO:0005634,nucleus; GO:0003700,DNA-binding transcription factor activity; GO:0043565,sequence-specific DNA binding; GO:0000976,transcription cis-regulatory region binding; GO:0008219,cell death; GO:0006952,defense response; GO:0120195,positive regulation of anther dehiscence; GO:0006355,regulation of DNA-templated transcription; GO:0009620,response to fungus; GO:0003674,molecular_function; GO:014…	PF00249.34:Myb-like DNA-binding domain	MYB	TF	MYB->MYB
LOC106319274	12.4203	11.7777	11.8878	93.4582	102.996	77.3118	478	451	429	2989	3995	2590	3.89473	6.85824e-210	6.49037e-208	up	NC_027756.1	5824358	5828377	-	LOC106319274	--	K03327 multidrug resistance protein, MATE family | (RefSeq) protein TRANSPARENT TESTA 12-like (A)	--	PREDICTED: protein TRANSPARENT TESTA 12-like [Brassica oleracea var. oleracea]	DTX27_ARATH RecName: Full=Protein DETOXIFICATION 27 {ECO:0000303|PubMed:11739388}; Short=AtDTX27 {ECO:0000303|PubMed:11739388}; AltName: Full=Multidrug and toxic compound extrusion protein 27 {ECO:0000305}; Short=MATE protein 27 {ECO:0000305};	A0A0D3E2B5_BRAOL RecName: Full=Protein DETOXIFICATION {ECO:0000256|RuleBase:RU004914}; AltName: Full=Multidrug and toxic compound extrusion protein {ECO:0000256|RuleBase:RU004914};	Uncharacterized membrane protein, predicted efflux pump	GO:0016021,integral component of membrane; GO:0016020,membrane; GO:0015297,antiporter activity; GO:0022857,transmembrane transporter activity; GO:0042910,xenobiotic transmembrane transporter activity; GO:1990961,xenobiotic detoxification by transmembrane export across the plasma membrane; GO:0003674,molecular_function; GO:0005215,transporter activity; GO:0015291,secondary active transmembrane tra…	PF01554.21:MatE	--	--	--
LOC106319139	56.007	55.9159	52.7925	283.895	309.98	247.025	1662	1651	1469	7001	9271	6381	3.32447	9.32062e-210	8.79285e-208	up	NC_027756.1	43334719	43337332	+	LOC106319139	--	K01366 cathepsin H [EC:3.4.22.16] | (RefSeq) thiol protease aleurain (A)	--	PREDICTED: thiol protease aleurain [Brassica oleracea var. oleracea]	ALEU_ARATH RecName: Full=Thiol protease aleurain; Short=AtALEU; EC=3.4.22.16; AltName: Full=Senescence-associated gene product 2; Flags: Precursor;	A0A0D3ED36_BRAOL SubName: Full=Uncharacterized protein {ECO:0000313|EnsemblPlants:Bo9g142500.1};	Cysteine proteinase Cathepsin L	GO:0005615,extracellular space; GO:0005764,lysosome; GO:0004197,cysteine-type endopeptidase activity; GO:0051603,proteolysis involved in protein catabolic process; GO:0003674,molecular_function; GO:0003824,catalytic activity; GO:0004175,endopeptidase activity; GO:0008233,peptidase activity; GO:0008234,cysteine-type peptidase activity; GO:0016787,hydrolase activity; GO:0140096,catalytic activity, …	PF00112.26:Papain family cysteine protease	--	--	--
LOC106302104	2.6901	3.1305	3.7748	68.7453	73.5756	57.9847	76	88	100	1614	2095	1426	5.35459	1.13414e-209	1.06655e-207	up	NC_027754.1	46259074	46262263	-	LOC106302104	--	K00574 cyclopropane-fatty-acyl-phospholipid synthase [EC:2.1.1.79] | (RefSeq) uncharacterized protein LOC106301168 (A)	--	PREDICTED: (S)-coclaurine N-methyltransferase-like [Brassica oleracea var. oleracea]	CNMT_THLFG RecName: Full=(S)-coclaurine N-methyltransferase; Short=TfCNMT; EC=2.1.1.140;	A0A0D3DHF2_BRAOL SubName: Full=Uncharacterized protein {ECO:0000313|EnsemblPlants:Bo7g116000.1};	--	GO:0005737,cytoplasm; GO:0030794,(S)-coclaurine-N-methyltransferase activity; GO:0032259,methylation; GO:0003674,molecular_function; GO:0003824,catalytic activity; GO:0008168,methyltransferase activity; GO:0008757,S-adenosylmethionine-dependent methyltransferase activity; GO:0016740,transferase activity; GO:0016741,transferase activity, transferring one-carbon groups; GO:0008150,biological_proces…	PF02353.23:Mycolic acid cyclopropane synthetase	--	--	--
LOC106342936	21.1775	13.1396	15.2101	301.741	344.128	281.857	784	484	528	9283	12840	9083	5.20811	1.55201e-209	1.45495e-207	up	NC_027751.1	7310814	7313564	+	LOC106342936	--	--	--	PREDICTED: uncharacterized protein LOC106342936 isoform X1 [Brassica oleracea var. oleracea]	TAUE4_ARATH RecName: Full=Sulfite exporter TauE/SafE family protein 4 {ECO:0000312|EMBL:AEC09275.1};	A0A0D3BRH4_BRAOL SubName: Full=Uncharacterized protein {ECO:0000313|EnsemblPlants:Bo4g034470.1};	--	GO:0031464,Cul4A-RING E3 ubiquitin ligase complex; GO:0016021,integral component of membrane; GO:0016567,protein ubiquitination; GO:0006807,nitrogen compound metabolic process; GO:0008150,biological_process; GO:0008152,metabolic process; GO:0019538,protein metabolic process; GO:0032446,protein modification by small protein conjugation; GO:0036211,protein modification process; GO:0043170,macromole…	PF01925.22:Sulfite exporter TauE/SafE	--	--	--
LOC106343701	2.2115	2.646	3.0323	44.5433	45.6874	42.0706	84	100	108	1406	1749	1391	5.04237	8.91702e-209	8.33323e-207	up	NC_027752.1	6479292	6481326	-	LOC106343701	--	--	--	PREDICTED: F-box/kelch-repeat protein SKIP11 [Brassica oleracea var. oleracea]	SKI11_ARATH RecName: Full=F-box/kelch-repeat protein SKIP11; AltName: Full=SKP1-interacting partner 11;	A0A078JA12_BRANA SubName: Full=(rape) hypothetical protein {ECO:0000313|EMBL:CAF1925504.1}; SubName: Full=BnaC05g49720D protein {ECO:0000313|EMBL:CDY62015.1};	FOG: Kelch repeat	GO:0005634,nucleus; GO:0016567,protein ubiquitination; GO:0006807,nitrogen compound metabolic process; GO:0008150,biological_process; GO:0008152,metabolic process; GO:0019538,protein metabolic process; GO:0032446,protein modification by small protein conjugation; GO:0036211,protein modification process; GO:0043170,macromolecule metabolic process; GO:0043412,macromolecule modification; GO:0044238,…	PF01344.28:Kelch motif	--	--	--
LOC106334772	96.6898	77.5945	75.6647	1.9562	2.0651	1.8675	7851	6269	5761	132	169	132	-4.42698	1.69331e-208	1.57752e-206	down	NC_027750.1	2051679	2057747	+	LOC106334772	--	K10999 cellulose synthase A [EC:2.4.1.12] | (RefSeq) cellulose synthase A catalytic subunit 5 [UDP-forming] isoform X1 (A)	--	PREDICTED: cellulose synthase A catalytic subunit 5 [UDP-forming]	CESA5_ARATH RecName: Full=Cellulose synthase A catalytic subunit 5 [UDP-forming]; Short=AtCesA5; EC=2.4.1.12;	A0A0D3B0E7_BRAOL RecName: Full=Cellulose synthase {ECO:0000256|RuleBase:RU361116}; EC=2.4.1.12 {ECO:0000256|RuleBase:RU361116};	--	GO:0016021,integral component of membrane; GO:0005886,plasma membrane; GO:0016760,cellulose synthase (UDP-forming) activity; GO:0016759,cellulose synthase activity; GO:0046872,metal ion binding; GO:0071555,cell wall organization; GO:0030244,cellulose biosynthetic process; GO:0010192,mucilage biosynthetic process; GO:0009833,plant-type primary cell wall biogenesis; GO:0003674,molecular_function; G…	PF03552.17:Cellulose synthase	--	--	--
LOC106341771	2.5204	1.1169	1.3073	150.459	166.287	123.239	220	97	107	10914	14629	9364	7.45845	3.0411e-208	2.82435e-206	up	NC_027751.1	52217375	52221961	+	LOC106341771	--	--	--	hypothetical protein DY000_02035893 [Brassica cretica]	--	A0A1J3DTL7_NOCCA SubName: Full=PML-RARA-regulated adapter molecule 1 {ECO:0000313|EMBL:JAU21384.1}; Flags: Fragment;	--	GO:0005199,structural constituent of cell wall; GO:0009664,plant-type cell wall organization; GO:0003674,molecular_function; GO:0005198,structural molecule activity; GO:0008150,biological_process; GO:0009987,cellular process; GO:0016043,cellular component organization; GO:0045229,external encapsulating structure organization; GO:0071554,cell wall organization or biogenesis; GO:0071555,cell wall o…	PF01190.20:Pollen protein Ole e 1 like	--	--	--
LOC106307006	10.2059	8.1531	8.484	65.0898	66.859	63.6126	390	310	304	2067	2575	2116	3.84456	4.89218e-208	4.52943e-206	up	NC_027748.1	1553051	1555738	+	LOC106307006	--	K09755 ferulate-5-hydroxylase [EC:1.14.-.-] | (RefSeq) cytochrome P450 84A1 (A)	ko00940: Phenylpropanoid biosynthesis; ko01100: Metabolic pathways; ko01110: Biosynthesis of secondary metabolites	PREDICTED: cytochrome P450 84A1 [Brassica oleracea var. oleracea]	C84A1_ARATH RecName: Full=Cytochrome P450 84A1; EC=1.14.-.-; AltName: Full=Ferulate-5-hydroxylase; Short=F5H;	A0A3P6ES65_BRAOL SubName: Full=Uncharacterized protein {ECO:0000313|EMBL:VDD47873.1};	Cytochrome P450 CYP2 subfamily	GO:0005783,endoplasmic reticulum; GO:0016021,integral component of membrane; GO:0005886,plasma membrane; GO:0020037,heme binding; GO:0005506,iron ion binding; GO:0004497,monooxygenase activity; GO:0016705,oxidoreductase activity, acting on paired donors, with incorporation or reduction of molecular oxygen; GO:0009809,lignin biosynthetic process; GO:0009699,phenylpropanoid biosynthetic process; GO…	PF00067.25:Cytochrome P450	--	--	--
LOC106313820	0.8189	0.4938	0.7423	63.0685	68.9843	64.3022	20	12	17	1280	1698	1367	7.55901	2.24505e-207	2.07217e-205	up	NC_027756.1	49367153	49368735	-	LOC106313820	--	K08081 tropinone reductase I [EC:1.1.1.206] | (RefSeq) tropinone reductase-like isoform X1 (A)	ko00960: Tropane, piperidine and pyridine alkaloid biosynthesis; ko01100: Metabolic pathways; ko01110: Biosynthesis of secondary metabolites	PREDICTED: tropinone reductase-like isoform X1 [Brassica oleracea var. oleracea]	TRN1_COCOF RecName: Full=Tropinone reductase {ECO:0000303|PubMed:18221363}; EC=1.1.1.206 {ECO:0000269|PubMed:18221363}; EC=1.1.1.236 {ECO:0000269|PubMed:18221363};	A0A0D3EFQ4_BRAOL RecName: Full=3-oxoacyl-[acyl-carrier-protein] reductase {ECO:0000256|ARBA:ARBA00012948}; EC=1.1.1.100 {ECO:0000256|ARBA:ARBA00012948};	Reductases with broad range of substrate specificities	GO:0050356,tropine dehydrogenase activity; GO:0050358,tropinone reductase activity; GO:0003674,molecular_function; GO:0003824,catalytic activity; GO:0016491,oxidoreductase activity; GO:0016614,oxidoreductase activity, acting on CH-OH group of donors; GO:0016616,oxidoreductase activity, acting on the CH-OH group of donors, NAD or NADP as acceptor	PF13561.9:Enoyl-(Acyl carrier protein) reductase	--	--	--
LOC106316103	4.2221	3.8071	4.2922	56.9784	58.3736	61.1499	107	96	102	1200	1491	1349	4.82107	6.99299e-207	6.43462e-205	up	NC_027756.1	37033052	37034348	-	LOC106316103	--	--	--	PREDICTED: uncharacterized protein LOC106316103 isoform X1 [Brassica oleracea var. oleracea]	--	A0A0D3EAZ1_BRAOL RecName: Full=DUF4408 domain-containing protein {ECO:0000259|Pfam:PF14364};	--	GO:0016021,integral component of membrane; GO:0005575,cellular_component; GO:0016020,membrane; GO:0031224,intrinsic component of membrane; GO:0110165,cellular anatomical entity	PF05553.14:Cotton fibre expressed protein	--	--	--
LOC106309416	57.95	59.527	57.007	264.911	261.38	250.917	1676	1713	1546	6367	7619	6317	3.1312	7.0943e-207	6.50783e-205	up	NC_027748.1	17270938	17273540	+	LOC106309416	--	K01738 cysteine synthase [EC:2.5.1.47] | (RefSeq) cysteine synthase (A)	ko00270: Cysteine and methionine metabolism; ko00920: Sulfur metabolism; ko01100: Metabolic pathways; ko01110: Biosynthesis of secondary metabolites; ko01200: Carbon metabolism; ko01230: Biosynthesis of amino acids	PREDICTED: cysteine synthase [Brassica oleracea var. oleracea]	CYSK1_BRAJU RecName: Full=Cysteine synthase; Short=CSase; EC=2.5.1.47; AltName: Full=O-acetylserine (thiol)-lyase; Short=OAS-TL; AltName: Full=O-acetylserine sulfhydrylase; AltName: Full=OAS-TL4;	A0A3P6FY58_BRAOL RecName: Full=Cysteine synthase {ECO:0000256|RuleBase:RU003985}; EC=2.5.1.47 {ECO:0000256|RuleBase:RU003985};	Cystathionine beta-synthase and related enzymes	GO:0005737,cytoplasm; GO:0004124,cysteine synthase activity; GO:0006535,cysteine biosynthetic process from serine; GO:0003674,molecular_function; GO:0003824,catalytic activity; GO:0016740,transferase activity; GO:0016765,transferase activity, transferring alkyl or aryl (other than methyl) groups; GO:0000096,sulfur amino acid metabolic process; GO:0000097,sulfur amino acid biosynthetic process; GO…	PF00291.28:Pyridoxal-phosphate dependent enzyme	--	--	--
LOC106325221	2.1659	2.5531	2.538	41.8626	47.8094	47.2147	81	95	89	1301	1802	1537	5.21594	8.17028e-207	7.47193e-205	up	NC_027749.1	9330914	9332981	-	LOC106325221	--	K00517 indol-3-yl-methylglucosinolate hydroxylase [EC:1.14.-.-] | (RefSeq) cytochrome P450 81F1-like (A)	--	hypothetical protein HID58_046107, partial [Brassica napus]	C81F2_ARATH RecName: Full=Cytochrome P450 81F2 {ECO:0000305}; EC=1.14.-.- {ECO:0000305}; AltName: Full=Protein INDOLE GLUCOSINOLATE MODIFIER 1 {ECO:0000303|PubMed:19293369};	A0A0D3ALI8_BRAOL SubName: Full=Uncharacterized protein {ECO:0000313|EnsemblPlants:Bo2g032590.1};	Cytochrome P450 CYP2 subfamily	GO:0016021,integral component of membrane; GO:0016020,membrane; GO:0020037,heme binding; GO:0005506,iron ion binding; GO:0016709,oxidoreductase activity, acting on paired donors, with incorporation or reduction of molecular oxygen, NAD(P)H as one donor, and incorporation of one atom of oxygen; GO:0071456,cellular response to hypoxia; GO:0052544,defense response by callose deposition in cell wall;…	PF00067.25:Cytochrome P450	--	--	--
LOC106309901	1.6602	1.0156	1.0392	43.9073	46.8385	41.0464	46	28	27	1011	1308	990	6.12456	9.86343e-207	8.99286e-205	up	NC_027755.1	23213746	23215245	-	LOC106309901	--	K22703 hydroxy-3-indolylmethylglucosinolate O-methyltransferase [EC:2.1.1.-] | (RefSeq) caffeic acid 3-O-methyltransferase-like (A)	--	hypothetical protein F2Q69_00061161 [Brassica cretica]	IGMT2_ARATH RecName: Full=Indole glucosinolate O-methyltransferase 2 {ECO:0000303|PubMed:21317374}; EC=2.1.1.- {ECO:0000305};	A0A3N6SM44_BRACR SubName: Full=Uncharacterized protein {ECO:0000313|EMBL:RQL80996.1}; Flags: Fragment;	Hydroxyindole-O-methyltransferase and related SAM-dependent methyltransferases	GO:0008168,methyltransferase activity; GO:0008171,O-methyltransferase activity; GO:0046983,protein dimerization activity; GO:0008757,S-adenosylmethionine-dependent methyltransferase activity; GO:0019438,aromatic compound biosynthetic process; GO:1990110,callus formation; GO:0042343,indole glucosinolate metabolic process; GO:0032259,methylation; GO:0003674,molecular_function; GO:0003824,catalytic …	PF00891.21:O-methyltransferase domain	--	--	--
LOC106325908	0.6718	2.3633	1.8808	536.202	428.536	602.005	8	28	21	5306	5143	6240	9.2978	1.5078e-206	1.37054e-204	up	NC_027749.1	10545149	10545815	-	LOC106325908	--	--	--	PREDICTED: putative lipid-transfer protein DIR1 [Brassica oleracea var. oleracea]	DIRL1_ARATH RecName: Full=Putative lipid-transfer protein DIR1; AltName: Full=Protein DEFECTIVE IN INDUCED RESISTANCE 1; Flags: Precursor;	A0A0D3ALX8_BRAOL RecName: Full=AAI domain-containing protein {ECO:0000259|SMART:SM00499};	--	GO:0048046,apoplast; GO:0005783,endoplasmic reticulum; GO:0009506,plasmodesma; GO:0099503,secretory vesicle; GO:0005504,fatty acid binding; GO:0043621,protein self-association; GO:0008270,zinc ion binding; GO:0006869,lipid transport; GO:0009627,systemic acquired resistance; GO:0009862,systemic acquired resistance, salicylic acid mediated signaling pathway; GO:0003674,molecular_function; GO:000548…	PF14368.9:Probable lipid transfer	--	--	--
LOC106328951	3.0802	1.7988	2.1307	64.7634	64.7571	54.1293	74	43	48	1293	1568	1132	5.68757	2.78532e-206	2.52409e-204	up	NC_027750.1	4399192	4401077	+	LOC106328951	--	--	--	PREDICTED: uncharacterized protein LOC106328951 [Brassica oleracea var. oleracea]	--	A0A3P6AN54_BRAOL SubName: Full=Uncharacterized protein {ECO:0000313|EMBL:VDC86740.1};	--	GO:0016021,integral component of membrane; GO:0005575,cellular_component; GO:0016020,membrane; GO:0031224,intrinsic component of membrane; GO:0110165,cellular anatomical entity	--	--	--	--
LOC106295901	5.0337	4.0111	4.1029	50.1455	48.1249	47.4182	140	111	107	1159	1349	1148	4.44881	2.17918e-205	1.96883e-203	up	NC_027752.1	43374265	43375593	+	LOC106295901	--	--	--	flt3 receptor-interacting lectin-like [Brassica napus]	LRK51_ARATH RecName: Full=Putative L-type lectin-domain containing receptor kinase V.1; Short=Arabidopsis thaliana lectin-receptor kinase b2; Short=AthlecRK-b2; Short=LecRK-V.1; EC=2.7.11.1; Flags: Precursor;	A0A0D3CLR1_BRAOL RecName: Full=Lectin_legB domain-containing protein {ECO:0000259|Pfam:PF00139};	--	GO:0016021,integral component of membrane; GO:0005886,plasma membrane; GO:0005524,ATP binding; GO:0030246,carbohydrate binding; GO:0106310,protein serine kinase activity; GO:0004675,transmembrane receptor protein serine/threonine kinase activity; GO:0042742,defense response to bacterium; GO:0002229,defense response to oomycetes; GO:0006468,protein phosphorylation; GO:0000166,nucleotide binding; G…	PF00139.22:Legume lectin domain	--	--	--
LOC106319334	65.606	61.2223	57.1838	436.868	521.991	385.937	1259	1169	1029	6967	10096	6447	3.84235	2.20886e-205	1.98964e-203	up	NC_027749.1	16731713	16733206	+	LOC106319334	--	K00588 caffeoyl-CoA O-methyltransferase [EC:2.1.1.104] | (RefSeq) putative caffeoyl-CoA O-methyltransferase At1g67980 (A)	ko00940: Phenylpropanoid biosynthesis; ko00941: Flavonoid biosynthesis; ko00945: Stilbenoid, diarylheptanoid and gingerol biosynthesis; ko01100: Metabolic pathways; ko01110: Biosynthesis of secondary metabolites	PREDICTED: putative caffeoyl-CoA O-methyltransferase At1g67980 [Brassica oleracea var. oleracea]	CAMT1_ARATH RecName: Full=Putative caffeoyl-CoA O-methyltransferase At1g67980; EC=2.1.1.104; AltName: Full=Trans-caffeoyl-CoA 3-O-methyltransferase; Short=CCoAMT; Short=CCoAOMT;	A0A078H1Q5_BRANA SubName: Full=(rape) hypothetical protein {ECO:0000313|EMBL:CAF1903582.1}; SubName: Full=BnaC02g17730D protein {ECO:0000313|EMBL:CDY32580.1};	O-methyltransferase	GO:0005829,cytosol; GO:0042409,caffeoyl-CoA O-methyltransferase activity; GO:0046872,metal ion binding; GO:0008757,S-adenosylmethionine-dependent methyltransferase activity; GO:0009809,lignin biosynthetic process; GO:0032259,methylation; GO:0003674,molecular_function; GO:0003824,catalytic activity; GO:0008168,methyltransferase activity; GO:0008171,O-methyltransferase activity; GO:0016740,transfer…	PF01596.20:O-methyltransferase	--	--	--
LOC106321755	2.0755	2.571	2.7281	55.4679	60.8686	53.0091	43	53	53	955	1271	956	5.49727	1.14872e-204	1.0316e-202	up	NW_013619389.1	18	1434	+	LOC106321755	--	K01953 asparagine synthase (glutamine-hydrolysing) [EC:6.3.5.4] | (RefSeq) asparagine synthetase [glutamine-hydrolyzing]-like (A)	ko00250: Alanine, aspartate and glutamate metabolism; ko01100: Metabolic pathways; ko01110: Biosynthesis of secondary metabolites; ko01230: Biosynthesis of amino acids	unnamed protein product [Brassica oleracea]	ASNS_BRAOL RecName: Full=Asparagine synthetase [glutamine-hydrolyzing]; EC=6.3.5.4; AltName: Full=Glutamine-dependent asparagine synthetase;	A0A3P6B9P0_BRAOL RecName: Full=Glutamine amidotransferase type-2 domain-containing protein {ECO:0000259|PROSITE:PS51278};	Asparagine synthase (glutamine-hydrolyzing)	GO:0004066,asparagine synthase (glutamine-hydrolyzing) activity; GO:0005524,ATP binding; GO:0006541,glutamine metabolic process; GO:0070981,L-asparagine biosynthetic process; GO:0003674,molecular_function; GO:0003824,catalytic activity; GO:0016874,ligase activity; GO:0016879,ligase activity, forming carbon-nitrogen bonds; GO:0016884,carbon-nitrogen ligase activity, with glutamine as amido-N-donor…	PF00733.24:Asparagine synthase	--	--	--
LOC106314351	0.7552	0.621	0.5613	25.0051	27.475	25.1599	33	27	23	908	1210	957	6.30079	4.50107e-204	4.03007e-202	up	NC_027748.1	32691706	32694265	+	LOC106314351	--	K26549 MFS transporter, POT/PTR family, nitrate transporter | (RefSeq) protein NRT1/ PTR FAMILY 6.4-like (A)	--	PREDICTED: protein NRT1/ PTR FAMILY 6.4-like [Brassica oleracea var. oleracea]	PTR33_ARATH RecName: Full=Protein NRT1/ PTR FAMILY 6.4; Short=AtNPF6.4; AltName: Full=Nitrate transporter 1.3;	A0A0D3ABS2_BRAOL SubName: Full=Uncharacterized protein {ECO:0000313|EnsemblPlants:Bo1g105830.1};	H+/oligopeptide symporter	GO:0005829,cytosol; GO:0016021,integral component of membrane; GO:0015112,nitrate transmembrane transporter activity; GO:0015293,symporter activity; GO:0042128,nitrate assimilation; GO:0010167,response to nitrate; GO:0003674,molecular_function; GO:0005215,transporter activity; GO:0008509,anion transmembrane transporter activity; GO:0015075,ion transmembrane transporter activity; GO:0015103,inorga…	PF00854.24:POT family	--	--	--
LOC106305815	66.0772	65.3647	66.727	283.97	286.505	273.009	2543	2503	2408	9082	11113	9146	3.06551	6.94843e-204	6.20277e-202	up	NC_027754.1	34320497	34322943	-	LOC106305815	--	K03265 peptide chain release factor subunit 1 | (RefSeq) eukaryotic peptide chain release factor subunit 1-1 (A)	ko03015: mRNA surveillance pathway	hypothetical protein IGI04_024660 [Brassica rapa subsp. trilocularis]	ERF1X_BRAOB RecName: Full=Eukaryotic peptide chain release factor subunit 1-1 {ECO:0000305}; Short=BoeRF1-1 {ECO:0000303|PubMed:21175633}; Short=Eukaryotic release factor 1-1 {ECO:0000303|PubMed:21175633};	A0A3P6E447_BRAOL RecName: Full=eRF1_1 domain-containing protein {ECO:0000259|SMART:SM01194};	Peptide chain release factor 1 (eRF1)	GO:0005737,cytoplasm; GO:0003747,translation release factor activity; GO:0040008,regulation of growth; GO:0003674,molecular_function; GO:0003676,nucleic acid binding; GO:0005488,binding; GO:0008079,translation termination factor activity; GO:0008135,translation factor activity, RNA binding; GO:0045182,translation regulator activity; GO:0090079,translation regulator activity, nucleic acid binding;…	PF03464.18:eRF1 domain 2	--	--	--
LOC106324435	0.3702	0.5724	0.5163	41.7034	46.8746	40.2057	13	20	17	1217	1659	1229	7.44102	1.47673e-203	1.31434e-201	up	NC_027748.1	2597781	2599858	+	LOC106324435	--	K23260 scopoletin glucosyltransferase [EC:2.4.1.128] | (RefSeq) UDP-glycosyltransferase 73B3-like (A)	ko00999: Biosynthesis of various plant secondary metabolites; ko01110: Biosynthesis of secondary metabolites	hypothetical protein HID58_040351, partial [Brassica napus]	U73B3_ARATH RecName: Full=UDP-glycosyltransferase 73B3; EC=2.4.1.-; AltName: Full=Flavonol 3-O-glucosyltransferase UGT73B3; EC=2.4.1.91;	A0A0D3A236_BRAOL RecName: Full=Glycosyltransferase {ECO:0000256|RuleBase:RU362057}; EC=2.4.1.- {ECO:0000256|RuleBase:RU362057};	UDP-glucuronosyl and UDP-glucosyl transferase	GO:0102360,daphnetin 3-O-glucosyltransferase activity; GO:0047893,flavonol 3-O-glucosyltransferase activity; GO:0102425,myricetin 3-O-glucosyltransferase activity; GO:0080043,quercetin 3-O-glucosyltransferase activity; GO:0035251,UDP-glucosyltransferase activity; GO:0071456,cellular response to hypoxia; GO:0006952,defense response; GO:0051707,response to other organism; GO:0003674,molecular_funct…	PF00201.21:UDP-glucoronosyl and UDP-glucosyl transferase	--	--	--
LOC106327697	11.6899	13.948	15.7458	226.103	220.566	237.398	422	501	533	6783	8025	7460	5.02176	1.56735e-203	1.39084e-201	up	NC_027749.1	171598	173435	+	LOC106327697	--	K07198 5'-AMP-activated protein kinase, catalytic alpha subunit [EC:2.7.11.11] | (RefSeq) CBL-interacting serine/threonine-protein kinase 11-like (A)	--	hypothetical protein Bca52824_050560 [Brassica carinata]	CIPKE_ARATH RecName: Full=CBL-interacting serine/threonine-protein kinase 14; EC=2.7.11.1; AltName: Full=SNF1-related kinase 3.15; AltName: Full=SOS2-like protein kinase PKS24; AltName: Full=Serine/threonine-protein kinase SR1; Short=AtSR1;	A0A3P6DFV3_BRAOL RecName: Full=Non-specific serine/threonine protein kinase {ECO:0000256|ARBA:ARBA00012513}; EC=2.7.11.1 {ECO:0000256|ARBA:ARBA00012513};	Serine/threonine protein kinase	GO:0005737,cytoplasm; GO:0005634,nucleus; GO:0000325,plant-type vacuole; GO:0009506,plasmodesma; GO:0005524,ATP binding; GO:0019900,kinase binding; GO:0106310,protein serine kinase activity; GO:0004674,protein serine/threonine kinase activity; GO:0006468,protein phosphorylation; GO:0009737,response to abscisic acid; GO:0009409,response to cold; GO:0009749,response to glucose; GO:0009408,response …	PF00069.28:Protein kinase domain	--	--	--
LOC106305793	31.0005	29.436	29.9166	200.108	233.684	228.126	1304	1232	1180	6995	9907	8353	3.85251	2.16216e-203	1.913e-201	up	NC_027754.1	30483037	30485712	+	LOC106305793	--	K14638 solute carrier family 15 (peptide/histidine transporter), member 3/4 | (RefSeq) protein NRT1/ PTR FAMILY 8.3 (A)	--	PREDICTED: protein NRT1/ PTR FAMILY 8.3 [Brassica oleracea var. oleracea]	PTR2_ARATH RecName: Full=Protein NRT1/ PTR FAMILY 8.3; Short=AtNPF8.3; AltName: Full=Histidine-transporting protein; AltName: Full=Peptide transporter PTR2;	A0A3P6EPV3_BRAOL SubName: Full=Uncharacterized protein {ECO:0000313|EMBL:VDD38241.1};	H+/oligopeptide symporter	GO:0005794,Golgi apparatus; GO:0016021,integral component of membrane; GO:0000325,plant-type vacuole; GO:0009705,plant-type vacuole membrane; GO:0005774,vacuolar membrane; GO:0005773,vacuole; GO:0071916,dipeptide transmembrane transporter activity; GO:0015334,high-affinity oligopeptide transmembrane transporter activity; GO:0042937,tripeptide transmembrane transporter activity; GO:0042938,dipepti…	PF00854.24:POT family	--	--	--
LOC106299162	6.8094	6.4866	6.5673	67.6898	67.5628	62.3769	115	109	104	950	1150	917	4.29087	1.49598e-202	1.31968e-200	up	NC_027753.1	33463426	33464424	+	LOC106299162	--	--	--	unnamed protein product, partial [Brassica oleracea]	ACDH_ARATH RecName: Full=ACD11 homolog protein {ECO:0000303|PubMed:18657186}; AltName: Full=Probable ceramide-1-phosphate transfer protein {ECO:0000305};	A0A3P6H5S5_BRAOL RecName: Full=GLTP domain-containing protein {ECO:0000259|Pfam:PF08718}; Flags: Fragment;	Uncharacterized conserved protein	GO:0005737,cytoplasm; GO:0005829,cytosol; GO:0005634,nucleus; GO:1902387,ceramide 1-phosphate binding; GO:1902388,ceramide 1-phosphate transfer activity; GO:0035627,ceramide transport; GO:0120009,intermembrane lipid transfer; GO:0003674,molecular_function; GO:0005488,binding; GO:0005543,phospholipid binding; GO:0008289,lipid binding; GO:0033218,amide binding; GO:0043167,ion binding; GO:0043168,an…	PF08718.14:Glycolipid transfer protein (GLTP)	--	--	--
LOC106307284	5.7481	5.2835	5.0611	45.3655	47.6144	36.6824	281	257	232	1843	2346	1561	3.98273	5.2704e-202	4.63562e-200	up	NC_027755.1	2098162	2103058	-	LOC106307284	--	K08070 2-alkenal reductase [EC:1.3.1.74] | (RefSeq) NADP-dependent alkenal double bond reductase P2 (A)	--	PREDICTED: zinc-binding alcohol dehydrogenase domain-containing protein 2 isoform X1 [Brassica oleracea var. oleracea]	PULR_MENPI RecName: Full=(+)-pulegone reductase; EC=1.3.1.81;	A0A0D3DJH0_BRAOL RecName: Full=3-oxoacyl-[acyl-carrier-protein] reductase {ECO:0000256|ARBA:ARBA00012948}; EC=1.1.1.100 {ECO:0000256|ARBA:ARBA00012948};	Predicted NAD-dependent oxidoreductase	GO:0005737,cytoplasm; GO:0052579,(+)-pulegone reductase, (+)-isomenthone as substrate, activity; GO:0052580,(+)-pulegone reductase, (-)-menthone as substrate, activity; GO:0070402,NADPH binding; GO:0042214,terpene metabolic process; GO:0016114,terpenoid biosynthetic process; GO:0003674,molecular_function; GO:0003824,catalytic activity; GO:0016491,oxidoreductase activity; GO:0016627,oxidoreductase…	PF00106.28:short chain dehydrogenase	--	--	--
LOC106307562	594.105	784.609	811.415	1.1856	1.1608	0.8489	9648	12678	12356	16	19	12	-8.45322	6.99844e-202	6.13749e-200	down	NC_027755.1	20171389	20172164	-	LOC106307562	--	--	--	hypothetical protein DY000_02054766, partial [Brassica cretica]	14KD_DAUCA RecName: Full=14 kDa proline-rich protein DC2.15; Flags: Precursor;	A0A0D3DP89_BRAOL RecName: Full=AAI domain-containing protein {ECO:0000259|SMART:SM00499};	--	GO:0016021,integral component of membrane; GO:0005575,cellular_component; GO:0016020,membrane; GO:0031224,intrinsic component of membrane; GO:0110165,cellular anatomical entity	--	--	--	--
LOC106337088	27.6913	31.5889	32.6649	283.753	276.606	287.292	933	1059	1032	7945	9393	8426	4.17989	8.8647e-202	7.75142e-200	up	NC_027751.1	29788454	29790762	+	LOC106337088	--	K19891 glucan endo-1,3-beta-glucosidase 1/2/3 [EC:3.2.1.39] | (RefSeq) glucan endo-1,3-beta-glucosidase 3 (A)	ko00500: Starch and sucrose metabolism; ko01100: Metabolic pathways	PREDICTED: glucan endo-1,3-beta-glucosidase-like [Brassica oleracea var. oleracea]	E13B_WHEAT RecName: Full=Glucan endo-1,3-beta-glucosidase; EC=3.2.1.39; AltName: Full=(1->3)-beta-glucan endohydrolase; Short=(1->3)-beta-glucanase; AltName: Full=Beta-1,3-endoglucanase; Flags: Precursor;	A0A0D3BXR1_BRAOL RecName: Full=Glucan endo-1,3-beta-D-glucosidase {ECO:0000256|ARBA:ARBA00012780}; EC=3.2.1.39 {ECO:0000256|ARBA:ARBA00012780};	--	GO:0046658,anchored component of plasma membrane; GO:0042973,glucan endo-1,3-beta-D-glucosidase activity; GO:0005975,carbohydrate metabolic process; GO:0006952,defense response; GO:0003674,molecular_function; GO:0003824,catalytic activity; GO:0004553,hydrolase activity, hydrolyzing O-glycosyl compounds; GO:0008422,beta-glucosidase activity; GO:0015926,glucosidase activity; GO:0016787,hydrolase ac…	PF00332.21:Glycosyl hydrolases family 17	--	--	--
LOC106328202	30.8389	33.039	35.3201	223.797	235.63	213.774	879	937	944	5301	6769	5304	3.73566	9.43056e-202	8.22218e-200	up	NC_027750.1	37311551	37313470	+	LOC106328202	--	K10523 speckle-type POZ protein | (RefSeq) BTB/POZ domain-containing protein At1g55760 (A)	--	PREDICTED: BTB/POZ and TAZ domain-containing protein 1 [Brassica oleracea var. oleracea]	BT1_ARATH RecName: Full=BTB/POZ and TAZ domain-containing protein 1; AltName: Full=BTB and TAZ domain protein 1;	A0A0D3BFI1_BRAOL RecName: Full=BTB domain-containing protein {ECO:0000259|PROSITE:PS50097};	CREB binding protein/P300 and related TAZ Zn-finger proteins	GO:0005737,cytoplasm; GO:0005634,nucleus; GO:0005516,calmodulin binding; GO:0046872,metal ion binding; GO:0009553,embryo sac development; GO:0009555,pollen development; GO:0016567,protein ubiquitination; GO:0006355,regulation of DNA-templated transcription; GO:0009733,response to auxin; GO:0042542,response to hydrogen peroxide; GO:0009751,response to salicylic acid; GO:0003674,molecular_function;…	PF00651.34:BTB/POZ domain	TAZ	TR	TAZ
LOC106332930	9.5409	14.6652	15.818	989.765	901.056	1290.02	119	182	185	10259	11327	14006	7.29278	1.80984e-201	1.57335e-199	up	NC_027750.1	22500026	22501196	-	LOC106332930	--	--	--	PREDICTED: pathogenesis-related protein PR-4B-like [Brassica oleracea var. oleracea]	PR4B_TOBAC RecName: Full=Pathogenesis-related protein PR-4B; Flags: Precursor;	A0A078HV79_BRANA SubName: Full=(rape) hypothetical protein {ECO:0000313|EMBL:CAF1703375.1}; SubName: Full=BnaC03g33890D protein {ECO:0000313|EMBL:CDY40673.1};	Predicted chitinase	GO:0005576,extracellular region; GO:0004540,ribonuclease activity; GO:0042742,defense response to bacterium; GO:0050832,defense response to fungus; GO:0003674,molecular_function; GO:0003824,catalytic activity; GO:0004518,nuclease activity; GO:0016787,hydrolase activity; GO:0016788,hydrolase activity, acting on ester bonds; GO:0140098,catalytic activity, acting on RNA; GO:0140640,catalytic activit…	PF00967.20:Barwin family	--	--	--
LOC106337538	0.8132	0.8172	1.0202	116.901	115.23	149.517	17	17	20	2031	2428	2721	8.15903	1.97371e-201	1.71083e-199	up	NC_027751.1	50008548	50009546	+	LOC106337538	--	--	--	PREDICTED: heme-binding-like protein At3g10130, chloroplastic [Brassica oleracea var. oleracea]	HBPL1_ARATH RecName: Full=Heme-binding-like protein At3g10130, chloroplastic; Flags: Precursor;	A0A816JYM0_BRANA SubName: Full=(rape) hypothetical protein {ECO:0000313|EMBL:CAF1868412.1};	--	GO:0009507,chloroplast; GO:0009535,chloroplast thylakoid membrane; GO:0010287,plastoglobule; GO:0020037,heme binding; GO:0003674,molecular_function; GO:0005488,binding; GO:0046906,tetrapyrrole binding; GO:0097159,organic cyclic compound binding; GO:1901363,heterocyclic compound binding; GO:0005575,cellular_component; GO:0005622,intracellular anatomical structure; GO:0005737,cytoplasm; GO:0009536,…	PF04832.15:SOUL heme-binding protein	--	--	--
LOC106319617	3.4152	3.5468	2.9441	41.3019	37.9235	39.299	120	124	97	1206	1343	1202	4.55835	4.11426e-201	3.55598e-199	up	NC_027749.1	45801580	45804680	+	LOC106319617	--	--	--	hypothetical protein HID58_049265 [Brassica napus]	WTR18_ARATH RecName: Full=WAT1-related protein At3g28050;	A0A0D3AWC3_BRAOL RecName: Full=WAT1-related protein {ECO:0000256|RuleBase:RU363077};	--	GO:0016021,integral component of membrane; GO:0005886,plasma membrane; GO:0022857,transmembrane transporter activity; GO:0003674,molecular_function; GO:0005215,transporter activity; GO:0005575,cellular_component; GO:0016020,membrane; GO:0031224,intrinsic component of membrane; GO:0110165,cellular anatomical entity; GO:0071944,cell periphery	PF00892.23:EamA-like transporter family	--	--	--
LOC106336425	34.3579	23.9867	23.5199	476.777	537.304	377.252	1346	935	864	15522	21215	12865	5.06332	6.68187e-201	5.75854e-199	up	NC_027750.1	23210578	23213179	-	LOC106336425	--	K09699 2-oxoisovalerate dehydrogenase E2 component (dihydrolipoyl transacylase) [EC:2.3.1.168] | (RefSeq) lipoamide acyltransferase component of branched-chain alpha-keto acid dehydrogenase complex, mitochondrial (A)	ko00280: Valine, leucine and isoleucine degradation; ko00640: Propanoate metabolism; ko00785: Lipoic acid metabolism; ko01100: Metabolic pathways; ko01110: Biosynthesis of secondary metabolites	PREDICTED: lipoamide acyltransferase component of branched-chain alpha-keto acid dehydrogenase complex, mitochondrial [Brassica oleracea var. oleracea]	ODB2_ARATH RecName: Full=Lipoamide acyltransferase component of branched-chain alpha-keto acid dehydrogenase complex, mitochondrial; EC=2.3.1.168; AltName: Full=Branched-chain alpha-keto acid dehydrogenase complex component E2; Short=BCE2; Short=BCKAD-E2; Short=BCKADE2; AltName: Full=Dihydrolipoamide acetyltransferase component of branched-chain alpha-keto acid dehydrogenase complex; AltName: Ful…	A0A0D3BA23_BRAOL RecName: Full=Dihydrolipoamide acetyltransferase component of pyruvate dehydrogenase complex {ECO:0000256|RuleBase:RU003423}; EC=2.3.1.- {ECO:0000256|RuleBase:RU003423};	Dihydrolipoamide transacylase (alpha-keto acid dehydrogenase E2 subunit)	GO:0005737,cytoplasm; GO:0005759,mitochondrial matrix; GO:0005739,mitochondrion; GO:0016407,acetyltransferase activity; GO:0004147,dihydrolipoamide branched chain acyltransferase activity; GO:0043754,dihydrolipoyllysine-residue (2-methylpropanoyl)transferase activity; GO:0031405,lipoic acid binding; GO:0008270,zinc ion binding; GO:0043617,cellular response to sucrose starvation; GO:0006633,fatty …	PF00198.26:2-oxoacid dehydrogenases acyltransferase (catalytic domain)	--	--	--
LOC106312117	367.536	330.387	322.428	11.6509	14.601	11.9805	15260	13649	12553	402	611	433	-3.7598	9.18367e-201	7.89189e-199	down	NC_027748.1	7400225	7402917	+	LOC106312117	--	--	--	PREDICTED: uncharacterized protein LOC106312117 isoform X1 [Brassica oleracea var. oleracea]	--	A0A0D3A4A5_BRAOL RecName: Full=Transglut_core2 domain-containing protein {ECO:0000259|Pfam:PF13369};	--	--	PF13369.9:Transglutaminase-like superfamily	--	--	--
LOC106327152	3.5455	2.5058	2.1711	80.7322	98.4769	65.0902	155	109	89	2933	4339	2477	5.86682	9.37457e-201	8.03285e-199	up	NC_027748.1	13770505	13773269	+	LOC106327152	--	K14487 auxin responsive GH3 gene family | (RefSeq) indole-3-acetic acid-amido synthetase GH3.5 (A)	ko04075: Plant hormone signal transduction	PREDICTED: indole-3-acetic acid-amido synthetase GH3.5 [Brassica oleracea var. oleracea]	GH35_ARATH RecName: Full=Indole-3-acetic acid-amido synthetase GH3.5; EC=6.3.2.-; AltName: Full=Auxin-responsive GH3-like protein 5; Short=AtGH3-5;	A0A0D3A6W1_BRAOL SubName: Full=Uncharacterized protein {ECO:0000313|EnsemblPlants:Bo1g048130.1};	--	GO:0005737,cytoplasm; GO:0016881,acid-amino acid ligase activity; GO:0010279,indole-3-acetic acid amido synthetase activity; GO:0010252,auxin homeostasis; GO:0010120,camalexin biosynthetic process; GO:1901183,positive regulation of camalexin biosynthetic process; GO:0009733,response to auxin; GO:0003674,molecular_function; GO:0003824,catalytic activity; GO:0016874,ligase activity; GO:0016879,liga…	PF03321.16:GH3 auxin-responsive promoter	--	--	--
LOC106305790	39.4401	36.0902	35.1774	170.743	177.545	147.273	1106	1007	925	3979	5018	3595	3.1367	1.10914e-200	9.47678e-199	up	NC_027754.1	32726331	32727949	+	LOC106305790	--	--	--	PREDICTED: uncharacterized protein LOC106305790 [Brassica oleracea var. oleracea]	--	A0A0D3DB15_BRAOL SubName: Full=Uncharacterized protein {ECO:0000313|EnsemblPlants:Bo7g082730.1};	--	GO:0016021,integral component of membrane; GO:0005575,cellular_component; GO:0016020,membrane; GO:0031224,intrinsic component of membrane; GO:0110165,cellular anatomical entity	PF07719.20:Tetratricopeptide repeat	--	--	--
novel.1654	0.8731	1.9944	1.6084	289.892	269.426	373.501	11	25	19	3035	3421	4096	8.68906	3.79118e-200	3.23006e-198	up	NC_027751.1	6410508	6411109	.	--	--	--	--	hypothetical protein Bca52824_049369 [Brassica carinata]	--	A0A3P6CDB6_BRAOL SubName: Full=Uncharacterized protein {ECO:0000313|EMBL:VDD05659.1};	--	--	--	--	--	--
LOC106312388	41.3098	34.6713	31.7554	291.602	364.503	302.016	1225	1023	883	7186	10894	7796	4.13188	4.44562e-200	3.77689e-198	up	NC_027755.1	5845083	5847396	-	LOC106312388	--	K03841 fructose-1,6-bisphosphatase I [EC:3.1.3.11] | (RefSeq) fructose-1,6-bisphosphatase, cytosolic (A)	ko00010: Glycolysis / Gluconeogenesis; ko00030: Pentose phosphate pathway; ko00051: Fructose and mannose metabolism; ko00710: Carbon fixation in photosynthetic organisms; ko01100: Metabolic pathways; ko01110: Biosynthesis of secondary metabolites; ko01200: Carbon metabolism	hypothetical protein HID58_079718, partial [Brassica napus]	F16P2_ARATH RecName: Full=Fructose-1,6-bisphosphatase, cytosolic {ECO:0000305}; Short=FBPase {ECO:0000305}; EC=3.1.3.11 {ECO:0000269|PubMed:21253566}; AltName: Full=D-fructose-1,6-bisphosphate 1-phosphohydrolase {ECO:0000305}; AltName: Full=Protein FRUCTOSE INSENSITIVE 1 {ECO:0000303|PubMed:21253566};	A0A397Y7Z5_BRACM RecName: Full=Fructose-bisphosphatase {ECO:0000256|ARBA:ARBA00013093}; EC=3.1.3.11 {ECO:0000256|ARBA:ARBA00013093}; AltName: Full=D-fructose-1,6-bisphosphate 1-phosphohydrolase {ECO:0000256|ARBA:ARBA00032973};	Fructose-1,6-bisphosphatase	GO:0005737,cytoplasm; GO:0005829,cytosol; GO:0005634,nucleus; GO:0042132,fructose 1,6-bisphosphate 1-phosphatase activity; GO:0046872,metal ion binding; GO:0030388,fructose 1,6-bisphosphate metabolic process; GO:0006002,fructose 6-phosphate metabolic process; GO:0006000,fructose metabolic process; GO:0006094,gluconeogenesis; GO:0015979,photosynthesis; GO:0009737,response to abscisic acid; GO:0009…	PF00316.23:Fructose-1-6-bisphosphatase, N-terminal domain	--	--	--
LOC106331791	2.9195	7.7845	8.4509	2368.86	2220.71	2949.51	49	130	133	33040	37565	43092	9.59165	9.70338e-200	8.22038e-198	up	NC_027750.1	22503234	22504701	-	LOC106331791	--	K20547 basic endochitinase B [EC:3.2.1.14] | (RefSeq) endochitinase CH25-like (A)	ko00520: Amino sugar and nucleotide sugar metabolism; ko01100: Metabolic pathways; ko04016: MAPK signaling pathway - plant	PREDICTED: hevein-like preproprotein [Brassica oleracea var. oleracea]	HEVL_ARATH RecName: Full=Hevein-like preproprotein; Contains: RecName: Full=CB-HEL; Contains: RecName: Full=CD-HEL; EC=3.1.-.-; AltName: Full=RNase; Flags: Precursor;	A0A0D3B9P4_BRAOL SubName: Full=Uncharacterized protein {ECO:0000313|EnsemblPlants:Bo3g058580.1};	Predicted chitinase	GO:0099503,secretory vesicle; GO:0005773,vacuole; GO:0008061,chitin binding; GO:0004540,ribonuclease activity; GO:0042742,defense response to bacterium; GO:0050832,defense response to fungus; GO:0031640,killing of cells of another organism; GO:0009723,response to ethylene; GO:0080027,response to herbivore; GO:0009615,response to virus; GO:0009627,systemic acquired resistance; GO:0003674,molecular…	PF00967.20:Barwin family	--	--	--
LOC106298517	0.5197	0.4673	0.35	40.5171	40.084	40.9744	19	17	12	1231	1477	1304	7.48216	3.76122e-199	3.17738e-197	up	NC_027753.1	34466993	34469346	+	LOC106298517	--	K00924 kinase [EC:2.7.1.-] | (RefSeq) probable receptor-like protein kinase At3g55450 isoform X1 (A)	--	PREDICTED: protein kinase 2B, chloroplastic [Brassica oleracea var. oleracea]	PBL18_ARATH RecName: Full=Probable serine/threonine-protein kinase PBL18 {ECO:0000305}; EC=2.7.11.1 {ECO:0000305}; AltName: Full=PBS1-like protein 18 {ECO:0000303|PubMed:20413097};	A0A3P6GCX3_BRAOL RecName: Full=Protein kinase domain-containing protein {ECO:0000259|PROSITE:PS50011};	Serine/threonine protein kinase	GO:0005886,plasma membrane; GO:0005524,ATP binding; GO:0106310,protein serine kinase activity; GO:0004674,protein serine/threonine kinase activity; GO:0006952,defense response; GO:0006468,protein phosphorylation; GO:0000166,nucleotide binding; GO:0003674,molecular_function; GO:0005488,binding; GO:0017076,purine nucleotide binding; GO:0030554,adenyl nucleotide binding; GO:0032553,ribonucleotide bi…	PF07714.20:Protein tyrosine and serine/threonine kinase	--	--	--
LOC106307278	1.3052	1.6062	1.7896	37.6287	37.3689	39.748	49	60	63	1174	1414	1299	5.58895	7.93217e-199	6.68201e-197	up	NC_027755.1	10029115	10032724	+	LOC106307278	--	K18789 xylogalacturonan beta-1,3-xylosyltransferase [EC:2.4.2.41] | (RefSeq) xylogalacturonan beta-1,3-xylosyltransferase (A)	--	PREDICTED: xylogalacturonan beta-1,3-xylosyltransferase [Brassica oleracea var. oleracea]	XGD1_ARATH RecName: Full=Xylogalacturonan beta-1,3-xylosyltransferase; EC=2.4.2.41; AltName: Full=Protein XYLOGALACTURONAN DEFICIENT 1;	A0A0D3DL44_BRAOL RecName: Full=Exostosin domain-containing protein {ECO:0000259|Pfam:PF03016};	Acetylglucosaminyltransferase EXT1/exostosin 1	GO:0005768,endosome; GO:0005794,Golgi apparatus; GO:0000139,Golgi membrane; GO:0016021,integral component of membrane; GO:0005802,trans-Golgi network; GO:0035252,UDP-xylosyltransferase activity; GO:0102983,xylogalacturonan beta-1,3-xylosyltransferase activity; GO:0071555,cell wall organization; GO:0045489,pectin biosynthetic process; GO:0006486,protein glycosylation; GO:0010398,xylogalacturonan m…	PF03016.18:Exostosin family	--	--	--
LOC106335699	2.6475	2.0767	1.9512	34.6299	39.595	39.9097	123	96	85	1337	1854	1614	5.07845	4.16528e-198	3.49895e-196	up	NC_027750.1	30336341	30339522	-	LOC106335699	--	K01251 adenosylhomocysteinase [EC:3.13.2.1] | (RefSeq) adenosylhomocysteinase 2 isoform X1 (A)	ko00270: Cysteine and methionine metabolism; ko01100: Metabolic pathways	PREDICTED: adenosylhomocysteinase 2 isoform X2 [Brassica oleracea var. oleracea]	SAHH2_ARATH RecName: Full=Adenosylhomocysteinase 2; Short=AdoHcyase 2; EC=3.3.1.1; AltName: Full=S-adenosyl-L-homocysteine hydrolase 1; AltName: Full=SAH hydrolase 2;	A0A0D3BCY9_BRAOL RecName: Full=Adenosylhomocysteinase {ECO:0000256|ARBA:ARBA00012685, ECO:0000256|RuleBase:RU000548}; EC=3.3.1.1 {ECO:0000256|ARBA:ARBA00012685, ECO:0000256|RuleBase:RU000548};	S-adenosylhomocysteine hydrolase	GO:0005829,cytosol; GO:0005773,vacuole; GO:0004013,adenosylhomocysteinase activity; GO:0003729,mRNA binding; GO:0006730,one-carbon metabolic process; GO:0033353,S-adenosylmethionine cycle; GO:0003674,molecular_function; GO:0003824,catalytic activity; GO:0016787,hydrolase activity; GO:0016801,hydrolase activity, acting on ether bonds; GO:0016802,trialkylsulfonium hydrolase activity; GO:0003676,nuc…	PF05221.20:S-adenosyl-L-homocysteine hydrolase	--	--	--
LOC106320678	128.988	127.226	129.914	4.0674	4.138	4.0396	4732	4644	4469	124	153	129	-4.00369	8.16786e-198	6.84202e-196	down	NW_013617591.1	13280	15705	+	LOC106320678	--	K19044 E3 ubiquitin-protein ligase XBAT32/33 [EC:2.3.2.27] | (RefSeq) E3 ubiquitin-protein ligase XBAT33 (A)	--	PREDICTED: putative E3 ubiquitin-protein ligase XBAT31 [Brassica oleracea var. oleracea]	XB31_ARATH RecName: Full=Putative E3 ubiquitin-protein ligase XBAT31; EC=2.3.2.27; AltName: Full=Ankyrin repeat domain and RING finger-containing protein XBAT31; AltName: Full=Protein XB3 homolog 1; AltName: Full=RING-type E3 ubiquitin transferase XB31;	A0A0D2ZSZ0_BRAOL RecName: Full=RING-type domain-containing protein {ECO:0000259|PROSITE:PS50089};	--	GO:0046872,metal ion binding; GO:0016740,transferase activity; GO:0016567,protein ubiquitination; GO:0009408,response to heat; GO:0003674,molecular_function; GO:0005488,binding; GO:0043167,ion binding; GO:0043169,cation binding; GO:0003824,catalytic activity; GO:0006807,nitrogen compound metabolic process; GO:0008150,biological_process; GO:0008152,metabolic process; GO:0019538,protein metabolic p…	PF12796.10:Ankyrin repeats (3 copies)	--	--	--
LOC106309709	24.0617	25.4315	24.757	270.104	261.604	307.629	426	448	411	3974	4668	4741	4.48036	1.51624e-197	1.26657e-195	up	NC_027755.1	32783271	32784116	-	LOC106309709	--	--	--	PREDICTED: BON1-associated protein 1 [Brassica oleracea var. oleracea]	BAP1_ARATH RecName: Full=BON1-associated protein 1;	A0A0D3DUS1_BRAOL RecName: Full=C2 domain-containing protein {ECO:0000259|PROSITE:PS50004};	--	GO:0016020,membrane; GO:0005543,phospholipid binding; GO:0019725,cellular homeostasis; GO:0006952,defense response; GO:0031348,negative regulation of defense response; GO:0009409,response to cold; GO:0009408,response to heat; GO:0009751,response to salicylic acid; GO:0009266,response to temperature stimulus; GO:0009611,response to wounding; GO:0003674,molecular_function; GO:0005488,binding; GO:00…	PF00168.33:C2 domain	--	--	--
LOC106328630	28.041	26.8789	26.3884	118.567	117.499	109.491	757	722	668	2660	3197	2573	3.06363	7.37897e-197	6.14674e-195	up	NC_027750.1	12803771	12805498	+	LOC106328630	--	--	--	PREDICTED: protein HOMOLOG OF MAMMALIAN LYST-INTERACTING PROTEIN 5 [Brassica oleracea var. oleracea]	EULS3_ARATH RecName: Full=Ricin B-like lectin EULS3 {ECO:0000305}; AltName: Full=Euonymus lectin S3 {ECO:0000305}; Short=AtEULS3 {ECO:0000303|PubMed:21945438};	A0A0D3B5T5_BRAOL RecName: Full=Ricin B-type lectin domain-containing protein {ECO:0000259|PROSITE:PS50231};	--	GO:0005737,cytoplasm; GO:0005794,Golgi apparatus; GO:0005634,nucleus; GO:0030246,carbohydrate binding; GO:0042742,defense response to bacterium; GO:0090332,stomatal closure; GO:0003674,molecular_function; GO:0005488,binding; GO:0006950,response to stress; GO:0006952,defense response; GO:0008150,biological_process; GO:0009605,response to external stimulus; GO:0009607,response to biotic stimulus; G…	PF14200.9:Ricin-type beta-trefoil lectin domain-like	--	--	--
LOC106322852	3.7363	3.3464	3.1443	34.3781	37.3996	29.7539	147	131	116	1124	1483	1019	4.28546	1.19092e-196	9.89294e-195	up	NC_027748.1	32609021	32612646	-	LOC106322852	--	K03327 multidrug resistance protein, MATE family | (RefSeq) protein TRANSPARENT TESTA 12-like (A)	--	PREDICTED: protein TRANSPARENT TESTA 12-like [Brassica oleracea var. oleracea]	DTX40_ARATH RecName: Full=Protein DETOXIFICATION 40 {ECO:0000303|PubMed:11739388}; Short=AtDTX40 {ECO:0000303|PubMed:11739388}; AltName: Full=Multidrug and toxic compound extrusion protein 40 {ECO:0000305}; Short=MATE protein 40 {ECO:0000305};	A0A0D3ABR4_BRAOL RecName: Full=Protein DETOXIFICATION {ECO:0000256|RuleBase:RU004914}; AltName: Full=Multidrug and toxic compound extrusion protein {ECO:0000256|RuleBase:RU004914};	Uncharacterized membrane protein, predicted efflux pump	GO:0016021,integral component of membrane; GO:0016020,membrane; GO:0000325,plant-type vacuole; GO:0005774,vacuolar membrane; GO:0005773,vacuole; GO:0015297,antiporter activity; GO:0022857,transmembrane transporter activity; GO:0042910,xenobiotic transmembrane transporter activity; GO:1990961,xenobiotic detoxification by transmembrane export across the plasma membrane; GO:0003674,molecular_functio…	PF01554.21:MatE	--	--	--
novel.3843	2.37	0.9013	1.6395	132.267	129.396	147.023	37	14	24	1716	2036	1998	7.36553	1.62987e-196	1.35017e-194	up	NC_027756.1	9939823	9940904	-	--	--	--	--	CLAVATA3/ESR (CLE)-related protein 14-like [Brassica napus]	CLE14_ARATH RecName: Full=CLAVATA3/ESR (CLE)-related protein 14 {ECO:0000303|PubMed:16489133}; Contains: RecName: Full=CLE14p {ECO:0000303|PubMed:16489133}; Flags: Precursor;	A0A078ID99_BRANA SubName: Full=(rape) hypothetical protein {ECO:0000313|EMBL:CAF1719954.1}; SubName: Full=BnaCnng14810D protein {ECO:0000313|EMBL:CDY47344.1};	--	GO:0048046,apoplast; GO:0005615,extracellular space; GO:0033612,receptor serine/threonine kinase binding; GO:0005102,signaling receptor binding; GO:0045168,cell-cell signaling involved in cell fate commitment; GO:0016036,cellular response to phosphate starvation; GO:0010078,maintenance of root meristem identity; GO:0010088,phloem development; GO:0045595,regulation of cell differentiation; GO:1900…	--	--	--	--
LOC106300607	63.7639	63.0549	63.8498	1.1504	0.9316	1.0002	3735	3675	3507	56	55	51	-4.98286	3.24486e-196	2.6806e-194	down	NC_027753.1	30845614	30849858	+	LOC106300607	--	K00454 lipoxygenase [EC:1.13.11.12] | (RefSeq) lipoxygenase 2, chloroplastic-like (A)	ko00591: Linoleic acid metabolism; ko00592: alpha-Linolenic acid metabolism; ko01100: Metabolic pathways; ko01110: Biosynthesis of secondary metabolites	PREDICTED: lipoxygenase 2, chloroplastic-like [Brassica oleracea var. oleracea]	LOX2_ARATH RecName: Full=Lipoxygenase 2, chloroplastic; Short=AtLOX2; EC=1.13.11.12 {ECO:0000269|PubMed:18949503}; Flags: Precursor;	A0A0D3CXY3_BRAOL RecName: Full=Lipoxygenase {ECO:0000256|RuleBase:RU003975}; EC=1.13.11.- {ECO:0000256|RuleBase:RU003975};	--	GO:0009507,chloroplast; GO:0009941,chloroplast envelope; GO:0009570,chloroplast stroma; GO:0009535,chloroplast thylakoid membrane; GO:0005737,cytoplasm; GO:0005829,cytosol; GO:0016165,linoleate 13S-lipoxygenase activity; GO:0046872,metal ion binding; GO:0003729,mRNA binding; GO:0016702,oxidoreductase activity, acting on single donors with incorporation of molecular oxygen, incorporation of two at…	PF00305.22:Lipoxygenase	--	--	--
LOC106299293	1.1323	2.2761	2.0529	340.78	282.109	379.318	10	20	17	2501	2511	2916	8.5051	3.60419e-196	2.96923e-194	up	NC_027753.1	26638311	26638811	-	LOC106299293	--	K20727 defensin-like protein 16 | (RefSeq) defensin-like protein 1 (A)	ko04016: MAPK signaling pathway - plant	PREDICTED: defensin-like protein 3 [Brassica oleracea var. oleracea]	DEF3_BRANA RecName: Full=Defensin-like protein 3; AltName: Full=Cysteine-rich antifungal protein 3; Short=AFP3; Flags: Precursor;	A0A0D3CWE9_BRAOL RecName: Full=Knot1 domain-containing protein {ECO:0000259|SMART:SM00505};	--	GO:0005576,extracellular region; GO:0050832,defense response to fungus; GO:0031640,killing of cells of another organism; GO:0006950,response to stress; GO:0006952,defense response; GO:0008150,biological_process; GO:0009605,response to external stimulus; GO:0009607,response to biotic stimulus; GO:0009620,response to fungus; GO:0043207,response to external biotic stimulus; GO:0044419,biological pro…	PF00304.23:Gamma-thionin family	--	--	--
[truncated: 14,613 more rows]

## Sheet: Table S5
Table S5
List of DEGs identified in MT5 vs CK0
ID	CK0-1_fpkm	CK0-2_fpkm	CK0-3_fpkm	MT5-1_fpkm	MT5-2_fpkm	MT5-3_fpkm	CK0-1_count	CK0-2_count	CK0-3_count	MT5-1_count	MT5-2_count	MT5-3_count	log2FoldChange	pvalue	padj	regulated	chr	start	end	strand	gene_name	gene_description	KEGG	KEGG pathway	NR	Swissprot	Tremble	KOG	GO	Pfam	TF-Family	TF-Category	TF-Classification
[truncated: 15,784 more rows]

## Sheet: Table S6
Table S6
List of DEGs identified in MT5 vs CK5
[truncated: 3,876 more rows]

## Sheet: Table S7
Table S7
List of enriched Go terms for DEGs in CK5 vs CK0
GO_level_1	GO	Description	DiffRatio	BgRatio	P-value	Adjusted P-value	All_index	Count_all	Up_index	Count_up	Down_index	Count_down
[truncated: 4,714 more rows]

## Sheet: Table S8
Table S8
[truncated: 4,726 more rows]

## Sheet: Table S9
Table S9
[truncated: 4,056 more rows]

## Sheet: Table S10
Table S10
[truncated: 144 more rows]

[truncated: 10 more sheets: Table S11, Table S12, Table S13, Table S14, Table S15, Table S16, Table S17, Table S18, Table S19, Table S20]
